# Supplementary material for: Calcineurin/NFATc1 pathway represses cellular cytotoxicity by modulating histone H3 expression
Source: Sci Rep. 2024 Jun 26;14:14732. doi: 10.1038/s41598-024-65769-9 (PMC11208570; doi:10.1038/s41598-024-65769-9)
Supplement: Supplementary file 3 — Supplementary Table S1. [file 41598_2024_65769_MOESM3_ESM.xlsx]

## Sheet: method
Table S1 (sheet 1): Proteomic analysis of Hs578T cancer cells, untreated (control), or treated with FK506 (50 μM) for 3 (3h) or 6h (6h); values shown are calculated by dividing the number of fragments for a specfic protein by the number of all detected fragments

## Sheet: control_3h_12h
Table S1 (sheet 2): Proteomic analysis of Hs578T cancer cells, untreated (control), or treated with FK506 (50 μM) for 3 (3h) or 6h (6h); log2 fold change (FC) values are shown at the right
Gene name	Protein name	Control	Fkbp506_3h	Fkbp506_12h	Log2FC_3h_vs_Cnt	Log2FC_12h_vs_Cnt
ABCB11	Bile salt export pump	6.40634e-07	5.23951e-05	3.94898e-05	1.91268	1.78987
HS1BP3	HCLS1-binding protein 3	1.37516e-06	5.40781e-05	6.10017e-05	1.59467	1.64699
SCAMP4	Secretory carrier-associated membrane protein 4	7.48074e-07	2.09386e-05	2.59544e-05	1.447	1.54027
DPP9	Dipeptidyl peptidase 9	3.92932e-07	1.07059e-05	3.80412e-06	1.43531	0.985937
PRKAR2A	cAMP-dependent protein kinase type II-alpha regulatory subunit	2.75369e-06	5.46171e-05	5.85702e-05	1.29741	1.32776
SLIRP	SRA stem-loop-interacting RNA-binding protein, mitochondrial	3.2614e-06	5.0196e-05	3.08548e-05	1.18727	0.975919
IMPA1	Inositol monophosphatase 1	2.31235e-06	3.30288e-05	2.60576e-05	1.15484	1.05188
SQLE	Squalene monooxygenase	1.12346e-05	0.000113297	0.000163842	1.00366	1.16387
TMEM161A	Transmembrane protein 161A	1.33889e-06	1.28505e-05	7.04313e-06	0.982175	0.72102
NUDCD3	NudC domain-containing protein 3	7.88896e-06	5.59425e-05	5.87186e-05	0.850722	0.871756
NCAPD2	Condensin complex subunit 1	3.75093e-07	2.57461e-06	1.84551e-06	0.836573	0.691978
TM9SF3	Transmembrane 9 superfamily member 3	4.67837e-06	2.95039e-05	5.97862e-07	0.799785	-0.893494
DAD1	Dolichyl-diphosphooligosaccharide--protein glycosyltransferase subunit DAD1	1.24486e-05	7.35617e-05	1.29969e-05	0.771531	0.0187192
OGT	UDP-N-acetylglucosamine--peptide N-acetylglucosaminyltransferase 110 kDa subunit	5.29553e-07	3.09083e-06	1.32734e-05	0.766166	1.39907
AIP	AH receptor-interacting protein	8.61319e-06	4.91379e-05	7.66498e-06	0.756253	-0.0506533
CRK	Adapter molecule crk	2.83234e-06	1.5784e-05	1.85427e-05	0.746074	0.816028
OCIAD1	OCIA domain-containing protein 1	6.91813e-06	3.04084e-05	3.64617e-05	0.643004	0.721848
AK2	Adenylate kinase 2, mitochondrial	3.93332e-06	1.70677e-05	1.39925e-05	0.637416	0.551137
PRPF38B	Pre-mRNA-splicing factor 38B	4.51238e-06	1.63685e-05	1.00479e-05	0.559602	0.347671
ARMC9	LisH domain-containing protein ARMC9	4.20259e-05	0.00014963	2.17951e-05	0.551503	-0.285157
CPSF6	Cleavage and polyadenylation specificity factor subunit 6	1.40068e-05	3.91918e-05	4.90659e-05	0.446857	0.544442
CDH2	Cadherin-2	1.50548e-05	4.12212e-05	5.28406e-05	0.437446	0.545294
PTPN12	Tyrosine-protein phosphatase non-receptor type 12	6.2384e-07	1.63319e-06	1.67516e-06	0.417964	0.428983
PXN	Paxillin	6.39796e-07	1.47474e-06	1.5602e-05	0.362673	1.38714
CYB5R1	NADH-cytochrome b5 reductase 1	2.81297e-05	6.46171e-05	8.31126e-05	0.361183	0.470502
KLC1	Kinesin light chain 1	2.39922e-06	5.36874e-06	2.7881e-06	0.349803	0.0652389
MSH2	DNA mismatch repair protein Msh2	1.7628e-06	3.81284e-06	6.32342e-06	0.335046	0.55475
WDR12	Ribosome biogenesis protein WDR12	4.8501e-06	1.03864e-05	1.82734e-05	0.330714	0.576068
TUBB	Tubulin beta chain	0.00473766	0.0100229	0.00472428	0.325428	-0.00122838
GFM1	Elongation factor G, mitochondrial	6.22759e-05	0.000121454	0.000100741	0.290093	0.208885
LUC7L2	Putative RNA-binding protein Luc7-like 2	1.10952e-05	2.15159e-05	1.70781e-05	0.287626	0.187305
PSMD5	26S proteasome non-ATPase regulatory subunit 5	1.92495e-05	3.70433e-05	2.80835e-06	0.28429	-0.835968
LAP3	Cytosol aminopeptidase	5.4602e-05	0.000104577	8.81233e-05	0.282229	0.207882
TRAPPC3	Trafficking protein particle complex subunit 3	2.94163e-05	5.57634e-05	3.62686e-05	0.277762	0.0909437
HM13	Minor histocompatibility antigen H13	1.29291e-05	2.39336e-05	2.98494e-05	0.26744	0.363368
SF3B2	Splicing factor 3B subunit 2	3.77017e-05	6.93317e-05	4.09858e-05	0.264571	0.0362731
BABAM1	BRISC and BRCA1-A complex member 1	2.89728e-06	5.27467e-06	3.89235e-06	0.260205	0.128222
KTN1	Kinectin	7.01423e-06	1.25663e-05	3.897e-06	0.253228	-0.25525
LPP	Lipoma-preferred partner	5.65489e-05	0.000100406	9.66948e-05	0.249336	0.232979
NPLOC4	Nuclear protein localization protein 4 homolog	2.3608e-05	4.17015e-05	4.33948e-05	0.247093	0.264379
RHOA	Transforming protein RhoA	5.71518e-05	9.99994e-05	9.99427e-05	0.242968	0.242721
CSTF3	Cleavage stimulation factor subunit 3	7.25841e-07	1.25395e-06	2.26376e-05	0.237438	1.49399
PNN	Pinin	1.51982e-05	2.61579e-05	2.42841e-05	0.23581	0.203531
GTF2I	General transcription factor II-I	1.86553e-06	3.16835e-06	3.35457e-06	0.23003	0.254834
KPNA4	Importin subunit alpha-3	0.000178999	0.000300787	0.000230758	0.225408	0.110305
TMX2	Thioredoxin-related transmembrane protein 2	9.13284e-05	0.000151174	0.000148172	0.21887	0.21016
ACP1	Low molecular weight phosphotyrosine protein phosphatase	7.38496e-05	0.000121016	0.000173862	0.214493	0.371856
UMPS	Uridine 5'-monophosphate synthase	4.31229e-05	6.98804e-05	5.77816e-05	0.209647	0.127081
CNPY2	Protein canopy homolog 2	2.40798e-05	3.89609e-05	5.12876e-05	0.208976	0.328359
LGMN	Legumain	1.55639e-06	2.49138e-06	1.93967e-06	0.204322	0.0956103
CTGF	Connective tissue growth factor	0.000163634	0.000261757	9.41466e-05	0.204025	-0.240068
PPM1G	Protein phosphatase 1G	0.000130427	0.000208222	0.000201968	0.203159	0.189915
HUWE1	E3 ubiquitin-protein ligase HUWE1	6.21414e-05	9.83286e-05	4.4413e-05	0.199299	-0.145871
MAP1LC3B	Microtubule-associated proteins 1A/1B light chain 3B	0.000145117	0.000221407	0.000237349	0.183473	0.213669
MAP2K2	Dual specificity mitogen-activated protein kinase kinase 2	1.17049e-05	1.77529e-05	1.24841e-05	0.1809	0.027987
MEMO1	Protein MEMO1	1.02256e-05	1.53912e-05	9.43038e-06	0.177583	-0.0351609
MYO1B	Unconventional myosin-Ib	0.000136108	0.000202497	0.000191732	0.172535	0.148812
GBP1	Guanylate-binding protein 1	4.91189e-05	7.30356e-05	6.67329e-05	0.172286	0.133091
SEC24D	Protein transport protein Sec24D	9.67261e-05	0.000141969	8.27608e-05	0.166649	-0.0677186
SPARC	SPARC	3.87301e-05	5.6572e-05	6.75957e-05	0.164553	0.24187
MGAT1	Alpha-1,3-mannosyl-glycoprotein 2-beta-N-acetylglucosaminyltransferase	5.39923e-06	7.84059e-06	3.83931e-06	0.162017	-0.148079
THBS1	Thrombospondin-1	0.00046619	0.000675119	0.00033572	0.160817	-0.142586
NUP155	Nuclear pore complex protein Nup155	5.44594e-05	7.85343e-05	5.03072e-05	0.158986	-0.0344435
CYCS	Cytochrome c	2.88697e-05	4.15658e-05	2.98489e-05	0.158295	0.0144861
TM9SF4	Transmembrane 9 superfamily member 4	2.35622e-05	3.35348e-05	2.71292e-05	0.15328	0.0612221
CBX1	Chromobox protein homolog 1	8.09107e-06	1.14665e-05	3.38825e-07	0.151425	-1.37803
LNPEP	Leucyl-cystinyl aminopeptidase	3.25702e-05	4.57115e-05	3.12099e-05	0.147205	-0.0185281
MYDGF	Myeloid-derived growth factor	3.84831e-05	5.39573e-05	4.02118e-05	0.14678	0.019083
PGRMC2	Membrane-associated progesterone receptor component 2	0.000149527	0.000209582	0.000174775	0.146633	0.0677592
PPP5C	Serine/threonine-protein phosphatase 5	3.06651e-05	4.29798e-05	5.2123e-05	0.14662	0.230385
CBX5	Chromobox protein homolog 5	4.07788e-06	5.7027e-06	2.36227e-06	0.145646	-0.237104
POLR2H	DNA-directed RNA polymerases I, II, and III subunit RPABC3	2.64854e-06	3.65934e-06	2.98466e-06	0.140396	0.0518872
JUN	Transcription factor AP-1	1.50742e-05	2.07143e-05	5.76285e-06	0.138037	-0.417596
SERBP1	Plasminogen activator inhibitor 1 RNA-binding protein	0.000137372	0.000188377	0.000191588	0.13713	0.144469
CRTAP	Cartilage-associated protein	2.72441e-05	3.67951e-05	3.32589e-05	0.130518	0.0866355
AP1M1	AP-1 complex subunit mu-1	9.97807e-05	0.000133867	0.000128623	0.127626	0.110274
SLC7A5	Large neutral amino acids transporter small subunit 1	1.53262e-05	2.05504e-05	2.47103e-05	0.127385	0.207444
TOP1	DNA topoisomerase 1	2.68537e-05	3.59069e-05	6.7073e-07	0.126175	-1.60246
PEF1	Peflin	9.71626e-06	1.29572e-05	1.37212e-05	0.125013	0.149893
MATR3	Matrin-3	0.000595577	0.00079399	0.000738961	0.124877	0.0936836
ADSS	Adenylosuccinate synthetase isozyme 2	2.69505e-05	3.58505e-05	2.28903e-05	0.123929	-0.0709143
DYNLT1	Dynein light chain Tctex-type 1	3.82214e-05	5.08312e-05	4.79475e-05	0.123823	0.0984593
DHX29	ATP-dependent RNA helicase DHX29	1.15611e-05	1.53579e-05	1.93539e-05	0.123333	0.223768
HSPA4	Heat shock 70 kDa protein 4	0.000558631	0.000741894	0.000745898	0.123217	0.125555
ARF5	ADP-ribosylation factor 5	5.93191e-05	7.8685e-05	7.43416e-05	0.122698	0.0980376
RPA1	Replication protein A 70 kDa DNA-binding subunit	2.71856e-05	3.5881e-05	3.50772e-05	0.120526	0.110686
SMARCA5	SWI/SNF-related matrix-associated actin-dependent regulator of chromatin subfamily A member 5	2.40851e-05	3.16881e-05	2.53687e-05	0.119148	0.0225502
MYBBP1A	Myb-binding protein 1A	8.85701e-05	0.000116136	0.000129014	0.11768	0.163351
TIMM50	Mitochondrial import inner membrane translocase subunit TIM50	3.70255e-05	4.853e-05	1.04568e-05	0.11751	-0.549104
SMARCE1	SWI/SNF-related matrix-associated actin-dependent regulator of chromatin subfamily E member 1	2.04219e-05	2.6692e-05	1.89124e-05	0.116284	-0.0333507
CSE1L	Exportin-2	0.000813615	0.00106259	0.000839214	0.115947	0.0134538
SEC61A1	Protein transport protein Sec61 subunit alpha isoform 1	5.46546e-05	7.13669e-05	7.93934e-05	0.11587	0.162158
LASP1	LIM and SH3 domain protein 1	0.000347958	0.000452062	0.000445317	0.113672	0.107142
RAB23	Ras-related protein Rab-23	2.84928e-05	3.69462e-05	3.62906e-05	0.112834	0.105058
AP3B1	AP-3 complex subunit beta-1	7.40516e-05	9.58632e-05	8.73245e-05	0.112117	0.0716016
MOGS	Mannosyl-oligosaccharide glucosidase	0.000118336	0.000152614	0.000142277	0.110476	0.0800184
ESD	S-formylglutathione hydrolase	2.37693e-05	3.05863e-05	2.67846e-05	0.10951	0.0518679
HACD3	Very-long-chain (3R)-3-hydroxyacyl-CoA dehydratase 3	7.08733e-05	9.09159e-05	8.66594e-05	0.108157	0.0873327
PA2G4	Proliferation-associated protein 2G4	0.00021017	0.000269605	0.000275466	0.108157	0.117497
EIF4B	Eukaryotic translation initiation factor 4B	5.1558e-05	6.6053e-05	6.28757e-05	0.107597	0.0861867
P3H3	Prolyl 3-hydroxylase 3	4.48505e-05	5.7309e-05	2.77528e-05	0.106456	-0.208461
UFL1	E3 UFM1-protein ligase 1	1.61636e-06	2.05553e-06	3.6708e-06	0.104387	0.356223
GCN1	eIF-2-alpha kinase activator GCN1	6.30689e-05	7.98546e-05	6.92611e-05	0.102485	0.0406743
AKR1A1	Alcohol dehydrogenase [NADP(+)]	5.70258e-05	7.21917e-05	7.46881e-05	0.102416	0.11718
NMT1	Glycylpeptide N-tetradecanoyltransferase 1	9.36623e-05	0.000118168	9.67255e-05	0.100936	0.013976
RANBP1	Ran-specific GTPase-activating protein	0.00021836	0.000275367	0.000255818	0.100739	0.0687583
DDX19A	ATP-dependent RNA helicase DDX19A	2.19302e-05	2.75359e-05	2.9029e-05	0.0988551	0.121789
BTF3	Transcription factor BTF3	0.00023016	0.000288533	0.000331582	0.0981648	0.158561
POSTN	Periostin	0.000271566	0.000340298	0.000317263	0.0979839	0.0675443
ZYX	Zyxin	0.000457145	0.000571886	0.00054533	0.0972556	0.0766055
MLEC	Malectin	0.000100517	0.000125664	0.000113492	0.0969701	0.0527264
FUBP1	Far upstream element-binding protein 1	4.53421e-05	5.6681e-05	4.03611e-05	0.0969359	-0.0505388
PPP3R1	Calcineurin subunit B type 1	3.82515e-05	4.77535e-05	3.8079e-05	0.0963576	-0.00196278
MCFD2	Multiple coagulation factor deficiency protein 2	0.000173101	0.000216094	0.000201222	0.0963417	0.0653745
TOMM34	Mitochondrial import receptor subunit TOM34	0.000114213	0.000142531	0.000111134	0.0961954	-0.0118669
EIF2A	Eukaryotic translation initiation factor 2A	3.64453e-05	4.54132e-05	5.13249e-05	0.0955403	0.148687
TPM3	Tropomyosin alpha-3 chain	2.75378e-05	3.43039e-05	3.92058e-05	0.0954144	0.15342
SSBP1	Single-stranded DNA-binding protein, mitochondrial	0.000127274	0.00015845	0.000122149	0.0951509	-0.0178504
VAPB	Vesicle-associated membrane protein-associated protein B/C	2.26024e-05	2.81156e-05	2.21824e-05	0.0947934	-0.00814524
FKBP9	Peptidyl-prolyl cis-trans isomerase FKBP9	4.82681e-05	5.99514e-05	4.7604e-05	0.0941397	-0.00601667
CHMP4B	Charged multivesicular body protein 4b	1.46776e-05	1.82258e-05	1.78169e-05	0.0940325	0.0841772
ALYREF	THO complex subunit 4	0.000146297	0.000181489	0.000171696	0.0936148	0.0695258
TP53I3	Quinone oxidoreductase PIG3	2.75104e-05	3.40874e-05	1.97841e-05	0.093097	-0.143181
HMGB2	High mobility group protein B2	6.31988e-05	7.818e-05	6.27999e-05	0.092387	-0.00274965
PGLS	6-phosphogluconolactonase	0.000183045	0.000226332	0.00022345	0.0921898	0.0866228
MARCKS	Myristoylated alanine-rich C-kinase substrate	0.000266385	0.000329267	0.000283774	0.0920379	0.0274624
GSTM1	Glutathione S-transferase Mu 1	0.000170226	0.000209839	0.000178299	0.0908586	0.0201222
DDX46	Probable ATP-dependent RNA helicase DDX46	7.24904e-05	8.9333e-05	7.32199e-05	0.0907311	0.00434814
RBM8A	RNA-binding protein 8A	1.89174e-05	2.32807e-05	2.76716e-05	0.0901351	0.165172
AKR1C1	Aldo-keto reductase family 1 member C1	0.000152389	0.000187431	0.000182337	0.0898886	0.0779213
TMED7	Transmembrane emp24 domain-containing protein 7	4.32218e-05	5.29907e-05	4.98703e-05	0.0884968	0.0621392
CCT7	T-complex protein 1 subunit eta	0.00051387	0.00062917	0.000639349	0.0879147	0.0948851
HNRNPH3	Heterogeneous nuclear ribonucleoprotein H3	0.000200766	0.0002458	0.000176326	0.0878916	-0.0563744
NAMPT	Nicotinamide phosphoribosyltransferase	3.88099e-05	4.73995e-05	5.3965e-05	0.0868312	0.14317
TIMM13	Mitochondrial import inner membrane translocase subunit Tim13	5.16504e-05	6.3039e-05	5.08868e-05	0.0865356	-0.00646835
RAB31	Ras-related protein Rab-31	3.95908e-05	4.83031e-05	5.31477e-05	0.086381	0.127891
FAM98A	Protein FAM98A	4.95883e-05	6.04438e-05	5.68408e-05	0.0859721	0.059281
RPS11	40S ribosomal protein S11	9.26125e-05	0.000112525	8.99872e-05	0.0845803	-0.0124889
NOL6	Nucleolar protein 6	1.25974e-05	1.5286e-05	1.7696e-05	0.0840121	0.147593
MTAP	S-methyl-5'-thioadenosine phosphorylase	3.03201e-05	3.67566e-05	3.20453e-05	0.0836049	0.0240331
TOMM40	Mitochondrial import receptor subunit TOM40 homolog	6.72841e-05	8.15196e-05	5.51083e-05	0.0833497	-0.0866954
IPO4	Importin-4	1.87779e-05	2.26769e-05	1.954e-05	0.081936	0.0172771
KRTCAP2	Keratinocyte-associated protein 2	3.77977e-05	4.56457e-05	4.27846e-05	0.0819337	0.0538218
ACTR3	Actin-related protein 3	0.00111797	0.00134891	0.00125115	0.0815512	0.0488783
SQSTM1	Sequestosome-1	0.000128226	0.000154667	0.000264862	0.0814239	0.315044
PCNP	PEST proteolytic signal-containing nuclear protein	0.000110876	0.000133304	0.000129991	0.0800054	0.0690744
DLAT	Dihydrolipoyllysine-residue acetyltransferase component of pyruvate dehydrogenase complex, mitochondrial	3.84666e-05	4.62182e-05	5.03434e-05	0.0797293	0.116859
GAR1	H/ACA ribonucleoprotein complex subunit 1	1.32218e-05	1.58537e-05	1.87574e-05	0.0788382	0.151882
STAT3	Signal transducer and activator of transcription 3	2.02633e-05	2.42867e-05	1.24697e-05	0.0786583	-0.210854
ATP5F1D	ATP synthase subunit delta, mitochondrial	7.20333e-05	8.6011e-05	6.02041e-05	0.0770207	-0.0779069
GOLGB1	Golgin subfamily B member 1	2.06365e-05	2.46109e-05	2.42506e-05	0.0764918	0.0700866
COX5A	Cytochrome c oxidase subunit 5A, mitochondrial	0.000170145	0.000202612	0.000151472	0.0758446	-0.0504874
PVR	Poliovirus receptor	3.85042e-05	4.57819e-05	5.29863e-05	0.0751863	0.138656
COL1A2	Collagen alpha-2(I) chain	3.02821e-05	3.59912e-05	3.18044e-05	0.0750104	0.0213014
SRP14	Signal recognition particle 14 kDa protein	0.000272235	0.000323161	0.000291402	0.0744747	0.0295479
PFDN5	Prefoldin subunit 5	6.37904e-05	7.56909e-05	7.37093e-05	0.0742882	0.062767
DBNL	Drebrin-like protein	8.00433e-05	9.4956e-05	7.97934e-05	0.0741976	-0.00135771
LANCL1	LanC-like protein 1	8.90348e-05	0.000105465	8.91546e-05	0.0735468	0.0005841
RBM3	RNA-binding protein 3	3.13639e-05	3.71498e-05	1.61697e-05	0.0735273	-0.287727
RCC1	Regulator of chromosome condensation	7.13614e-05	8.42637e-05	7.7943e-05	0.072177	0.0383141
DLST	Dihydrolipoyllysine-residue succinyltransferase component of 2-oxoglutarate dehydrogenase complex, mitochondrial	6.28376e-05	7.39799e-05	5.83169e-05	0.0708939	-0.0324254
PPFIBP1	Liprin-beta-1	3.50188e-05	4.11998e-05	3.43491e-05	0.0705937	-0.00838607
BCAP31	B-cell receptor-associated protein 31	8.91162e-05	0.000104841	8.83072e-05	0.0705747	-0.00396053
G6PD	Glucose-6-phosphate 1-dehydrogenase	0.000531412	0.000625058	0.000615979	0.070489	0.0641346
CLPTM1	Cleft lip and palate transmembrane protein 1	3.92314e-05	4.6135e-05	5.97197e-05	0.0703962	0.182484
LETM1	Mitochondrial proton/calcium exchanger protein	2.78282e-06	3.27173e-06	2.15199e-06	0.070293	-0.111644
SMARCC2	SWI/SNF complex subunit SMARCC2	3.42785e-05	4.02932e-05	2.61157e-06	0.0702109	-1.11812
RIDA	2-iminobutanoate/2-iminopropanoate deaminase	5.32585e-05	6.25676e-05	5.61115e-05	0.0699611	0.0226632
DNM1L	Dynamin-1-like protein	0.00011754	0.000138007	0.000117068	0.0697177	-0.00174464
PSMA1	Proteasome subunit alpha type-1	2.14411e-06	2.51703e-06	6.63352e-07	0.0696411	-0.509503
P3H1	Prolyl 3-hydroxylase 1	9.68374e-05	0.00011359	9.73773e-05	0.0692967	0.00241459
ACTL6A	Actin-like protein 6A	0.000152822	0.000179169	0.000169388	0.0690778	0.0446976
GFPT1	Glutamine--fructose-6-phosphate aminotransferase [isomerizing] 1	0.000360239	0.000422207	0.000497842	0.0689346	0.140501
PDAP1	28 kDa heat- and acid-stable phosphoprotein	3.3978e-05	3.98216e-05	4.41905e-05	0.068921	0.114131
RPL37A	60S ribosomal protein L37a	7.45907e-05	8.72391e-05	8.67728e-05	0.0680265	0.0656992
NCEH1	Neutral cholesterol ester hydrolase 1	0.000144512	0.000168264	0.000187387	0.0660883	0.112836
CCT4	T-complex protein 1 subunit delta	0.00101612	0.00118177	0.00100511	0.0655862	-0.00473132
GNAS	Guanine nucleotide-binding protein G(s) subunit alpha isoforms XLas	4.98828e-05	5.79844e-05	4.95626e-05	0.0653604	-0.00279632
GORASP2	Golgi reassembly-stacking protein 2	4.59403e-05	5.33827e-05	5.26983e-05	0.0652073	0.0596027
PPP1CA	Serine/threonine-protein phosphatase PP1-alpha catalytic subunit	4.07386e-05	4.72764e-05	4.14164e-05	0.0646378	0.00716629
ARHGAP1	Rho GTPase-activating protein 1	0.000136377	0.000158118	0.000131215	0.0642403	-0.0167601
CPPED1	Serine/threonine-protein phosphatase CPPED1	1.59913e-05	1.85329e-05	1.14222e-05	0.0640584	-0.146134
RPL17	60S ribosomal protein L17	0.000554973	0.000643004	0.000630338	0.0639423	0.0553019
PBK	Lymphokine-activated killer T-cell-originated protein kinase	0.000118937	0.0001378	9.8956e-05	0.0639321	-0.0798757
PAFAH1B2	Platelet-activating factor acetylhydrolase IB subunit beta	0.000140284	0.000162442	0.000158754	0.0636903	0.0537176
YBX1	Nuclease-sensitive element-binding protein 1	0.000401715	0.000464097	0.000478007	0.0626906	0.0755162
YIF1A	Protein YIF1A	3.56165e-05	4.10256e-05	3.59122e-05	0.0614035	0.00359007
ATP2B4	Plasma membrane calcium-transporting ATPase 4	3.49059e-05	4.01826e-05	3.50579e-05	0.0611397	0.00188723
MVP	Major vault protein	0.000699579	0.000802405	0.000730603	0.0595565	0.0188446
PFDN6	Prefoldin subunit 6	0.000143393	0.000164367	0.000134172	0.059286	-0.0288672
HMOX1	Heme oxygenase 1	0.000185286	0.000212035	0.000392686	0.0585636	0.326202
ERO1A	ERO1-like protein alpha	2.34931e-05	2.68689e-05	2.12179e-05	0.0583102	-0.0442387
FKBP1A	Peptidyl-prolyl cis-trans isomerase FKBP1A	0.000753365	0.000861417	0.000798008	0.058208	0.0250019
DDX6	Probable ATP-dependent RNA helicase DDX6	0.000190388	0.000217657	0.000201313	0.0581325	0.0242335
PSMC2	26S proteasome regulatory subunit 7	0.000575241	0.000657264	0.000597107	0.0578896	0.016202
CARM1	Histone-arginine methyltransferase CARM1	4.89043e-05	5.58714e-05	5.80418e-05	0.0578433	0.0743939
FHL1	Four and a half LIM domains protein 1	0.000226267	0.000258287	0.000328945	0.0574824	0.162503
RALB	Ras-related protein Ral-B	5.23815e-05	5.97514e-05	4.81451e-05	0.0571704	-0.0366257
KIF5B	Kinesin-1 heavy chain	0.000310516	0.000353605	0.000318327	0.0564336	0.0107888
ARL1	ADP-ribosylation factor-like protein 1	0.000102338	0.000116509	0.000131316	0.0563199	0.10828
S100A13	Protein S100-A13	0.000219511	0.000249878	0.000210431	0.056271	-0.0183463
PSMD11	26S proteasome non-ATPase regulatory subunit 11	0.000127786	0.000145438	0.000137437	0.0561959	0.0316228
PSMD12	26S proteasome non-ATPase regulatory subunit 12	0.000159775	0.000181683	0.00016635	0.0558061	0.0175148
C1QBP	Complement component 1 Q subcomponent-binding protein, mitochondrial	0.000817129	0.000927212	0.000743608	0.0548882	-0.0409468
ECHS1	Enoyl-CoA hydratase, mitochondrial	0.000114532	0.000129883	0.000107578	0.0546248	-0.027206
DUT	Deoxyuridine 5'-triphosphate nucleotidohydrolase, mitochondrial	0.000208524	0.000236443	0.000163099	0.0545708	-0.106704
AP2A1	AP-2 complex subunit alpha-1	0.000220514	0.000250031	0.000231323	0.0545584	0.0207829
PRKCD	Protein kinase C delta type	1.68337e-05	1.9057e-05	9.99059e-06	0.0538751	-0.226587
UFM1	Ubiquitin-fold modifier 1	2.47083e-05	2.79692e-05	2.82329e-05	0.0538369	0.0579118
IDH3B	Isocitrate dehydrogenase [NAD] subunit beta, mitochondrial	3.29191e-05	3.7231e-05	2.97976e-05	0.0534568	-0.0432665
NUMA1	Nuclear mitotic apparatus protein 1	9.71202e-05	0.000109749	0.000117589	0.0530894	0.0830565
BCAS2	Pre-mRNA-splicing factor SPF27	2.82434e-05	3.19039e-05	3.24826e-05	0.052927	0.0607342
SSR3	Translocon-associated protein subunit gamma	0.000208808	0.000235859	0.000273349	0.0529051	0.116971
CYP51A1	Lanosterol 14-alpha demethylase	0.00019104	0.000215782	0.00023525	0.0528905	0.0904057
H1FX	Histone H1x	4.76746e-05	5.38278e-05	6.15847e-05	0.0527201	0.111186
RAB1B	Ras-related protein Rab-1B	0.000165196	0.000186492	0.000169843	0.0526606	0.0120478
PSMD1	26S proteasome non-ATPase regulatory subunit 1	0.000282145	0.000318346	0.000270123	0.0524267	-0.0189116
MAGOHB	Protein mago nashi homolog 2	0.000218364	0.000246374	0.000258397	0.0524149	0.073108
LSM3	U6 snRNA-associated Sm-like protein LSm3	0.000215814	0.000243422	0.000238472	0.0522802	0.0433592
TNC	Tenascin	1.06062e-05	1.19587e-05	1.48477e-05	0.0521209	0.146097
NANS	Sialic acid synthase	0.000115752	0.000130369	0.000134743	0.051648	0.0659781
ASNS	Asparagine synthetase [glutamine-hydrolyzing]	4.74488e-05	5.34084e-05	7.73337e-05	0.051384	0.212143
UAP1L1	UDP-N-acetylhexosamine pyrophosphorylase-like protein 1	8.72918e-05	9.81269e-05	8.67993e-05	0.0508144	-0.00245723
GNB2	Guanine nucleotide-binding protein G(I)/G(S)/G(T) subunit beta-2	0.000539323	0.000605793	0.000531566	0.0504753	-0.00629179
EIF5	Eukaryotic translation initiation factor 5	0.000366066	0.000411064	0.000465829	0.05035	0.104667
PPP1CB	Serine/threonine-protein phosphatase PP1-beta catalytic subunit	0.000204302	0.000229364	0.000192859	0.0502521	-0.0250325
PSMB5	Proteasome subunit beta type-5	5.89225e-05	6.61172e-05	4.875e-05	0.0500332	-0.0823063
SEC61G	Protein transport protein Sec61 subunit gamma	0.00021172	0.000237544	0.000254964	0.0499824	0.0807178
GPD2	Glycerol-3-phosphate dehydrogenase, mitochondrial	0.000100158	0.00011235	8.05556e-05	0.0498873	-0.0945917
RHEB	GTP-binding protein Rheb	6.07309e-05	6.81188e-05	6.2102e-05	0.049857	0.00969579
CLTA	Clathrin light chain A	8.06624e-05	9.04739e-05	8.88282e-05	0.0498522	0.0418798
SRPK2	SRSF protein kinase 2	3.50087e-05	3.92544e-05	3.4825e-05	0.0497127	-0.00228495
PRPF19	Pre-mRNA-processing factor 19	0.000373187	0.000418365	0.000387073	0.0496284	0.0158665
SH3GL1	Endophilin-A2	0.000171703	0.000192415	0.000171824	0.0494603	0.000305116
MCM5	DNA replication licensing factor MCM5	0.000120577	0.000135052	0.00010994	0.0492354	-0.0401112
FAU	40S ribosomal protein S30	0.000123096	0.000137707	0.000147011	0.0487136	0.0771047
SYMPK	Symplekin	0.000140437	0.000156894	0.000137036	0.0481251	-0.0106486
VDAC1	Voltage-dependent anion-selective channel protein 1	0.000761414	0.000850404	0.000800734	0.0480049	0.0218678
SAMM50	Sorting and assembly machinery component 50 homolog	2.8763e-05	3.21209e-05	2.86314e-05	0.0479535	-0.00199171
MCM2	DNA replication licensing factor MCM2	7.36272e-05	8.22192e-05	5.80585e-05	0.0479348	-0.103173
HIST1H2BM	Histone H2B type 1-M	0.000119019	0.000132727	0.000131219	0.0473432	0.0423792
AKR1B1	Aldose reductase	0.000673374	0.000750439	0.000635181	0.0470592	-0.0253585
FSCN1	Fascin	0.00102657	0.00114351	0.00101974	0.0468531	-0.00289687
CAV1	Caveolin-1	0.00117825	0.00131177	0.0011631	0.0466213	-0.00562068
HSD17B4	Peroxisomal multifunctional enzyme type 2	0.000187944	0.000209165	0.000192453	0.0464594	0.0102948
FUS	RNA-binding protein FUS	0.000108047	0.000120241	0.000114091	0.046441	0.0236405
RRAS	Ras-related protein R-Ras	0.000266382	0.000296441	0.000228964	0.0464324	-0.0657384
H2AFX	Histone H2AX	0.0160696	0.0178786	0.0171816	0.0463279	0.0290591
EIF4A3	Eukaryotic initiation factor 4A-III	0.000268826	0.000298991	0.000281321	0.0461862	0.0197305
EIF3G	Eukaryotic translation initiation factor 3 subunit G	0.000104384	0.00011609	0.000114968	0.0461612	0.0419421
PTMA	Prothymosin alpha	2.45686e-05	2.7321e-05	3.05163e-05	0.046116	0.0941508
COX4I1	Cytochrome c oxidase subunit 4 isoform 1, mitochondrial	0.000120858	0.000134382	8.87262e-05	0.0460663	-0.134222
SERPINH1	Serpin H1	0.00340941	0.00379047	0.00367027	0.0460143	0.0320183
APP	Amyloid-beta A4 protein	2.45013e-05	2.72176e-05	5.81696e-05	0.0456609	0.375506
EWSR1	RNA-binding protein EWS	0.00011581	0.000128649	0.000136515	0.0456588	0.0714338
TECR	Very-long-chain enoyl-CoA reductase	0.000303913	0.000337361	0.000321716	0.0453454	0.0247228
SSB	Lupus La protein	0.000492193	0.000546142	0.000548335	0.0451701	0.0469107
ATP6V1E1	V-type proton ATPase subunit E 1	0.000147951	0.000164166	0.0001616	0.0451643	0.0383223
HSD17B10	3-hydroxyacyl-CoA dehydrogenase type-2	0.000395776	0.000438894	0.000362158	0.0449107	-0.0385511
RPS26	40S ribosomal protein S26	0.000753108	0.000834823	0.000752273	0.0447372	-0.000482052
PDLIM1	PDZ and LIM domain protein 1	5.64978e-05	6.25405e-05	3.36521e-05	0.0441294	-0.22502
TWF1	Twinfilin-1	0.000131818	0.000145811	0.000123725	0.0438154	-0.0275154
TMEM119	Transmembrane protein 119	2.79452e-05	3.09066e-05	1.75366e-05	0.0437433	-0.202362
LIMS1	LIM and senescent cell antigen-like-containing domain protein 1	3.18951e-05	3.52712e-05	2.77063e-05	0.0436964	-0.0611451
TMCO1	Calcium load-activated calcium channel	0.000116474	0.000128802	0.000125101	0.0436935	0.0310322
TBL2	Transducin beta-like protein 2	3.69727e-05	4.08641e-05	4.308e-05	0.0434608	0.0663939
CSRP1	Cysteine and glycine-rich protein 1	0.00039527	0.00043646	0.000387351	0.0430505	-0.0087886
P4HA2	Prolyl 4-hydroxylase subunit alpha-2	0.000410483	0.000453189	0.000350627	0.0429837	-0.0684496
ARF4	ADP-ribosylation factor 4	0.00047221	0.000521315	0.000489778	0.0429654	0.0158644
SEC13	Protein SEC13 homolog	0.000163117	0.000179995	0.000175115	0.0427588	0.0308226
ANXA4	Annexin A4	0.000514356	0.000567103	0.000514009	0.0423977	-0.000292867
PAFAH1B1	Platelet-activating factor acetylhydrolase IB subunit alpha	0.000242288	0.000267014	0.000263456	0.0422022	0.0363761
DCTN1	Dynactin subunit 1	0.000101714	0.000112089	0.000107734	0.0421823	0.0249721
SBDS	Ribosome maturation protein SBDS	0.000100756	0.000110985	7.10251e-05	0.0419957	-0.151858
STOML2	Stomatin-like protein 2, mitochondrial	0.000187955	0.000207029	0.000196471	0.0419765	0.0192438
FDPS	Farnesyl pyrophosphate synthase	9.88714e-05	0.000108836	0.000112745	0.0417034	0.0570268
MTHFD1	C-1-tetrahydrofolate synthase, cytoplasmic	0.000603742	0.000664193	0.000580728	0.0414431	-0.0168786
DARS	Aspartate--tRNA ligase, cytoplasmic	0.00010644	0.000117059	0.000112881	0.0413023	0.0255168
GMPPB	Mannose-1-phosphate guanyltransferase beta	4.24498e-05	4.66771e-05	8.76156e-05	0.041228	0.314706
MAN2A1	Alpha-mannosidase 2	2.2288e-05	2.44895e-05	2.36047e-05	0.0409097	0.024929
IDI1	Isopentenyl-diphosphate Delta-isomerase 1	0.000300223	0.000329685	0.000309274	0.0406547	0.0128987
FXR1	Fragile X mental retardation syndrome-related protein 1	1.28353e-05	1.40777e-05	1.55131e-06	0.0401258	-0.917709
HIST2H2BE	Histone H2B type 2-E	0.000254571	0.000279111	0.000286085	0.0399692	0.0506874
NCLN	Nicalin	6.55719e-05	7.18885e-05	6.47141e-05	0.0399417	-0.00571873
SF3A3	Splicing factor 3A subunit 3	0.000117376	0.000128644	0.000117994	0.0398103	0.00228334
PSMD2	26S proteasome non-ATPase regulatory subunit 2	0.000285018	0.000312287	0.000295267	0.0396815	0.0153424
IPO5	Importin-5	0.000348885	0.000382157	0.000382271	0.0395605	0.0396902
RBBP7	Histone-binding protein RBBP7	0.000121175	0.000132722	0.000122657	0.0395288	0.00527857
UBE2V2	Ubiquitin-conjugating enzyme E2 variant 2	1.65628e-05	1.81394e-05	1.87707e-05	0.0394881	0.0543466
TRAM1	Translocating chain-associated membrane protein 1	0.00014621	0.000160093	0.000161324	0.0393958	0.0427204
PSME3	Proteasome activator complex subunit 3	0.000146522	0.000160428	0.000123133	0.0393788	-0.0755283
AARS	Alanine--tRNA ligase, cytoplasmic	0.00033032	0.000361564	0.000367574	0.0392504	0.0464094
SAMHD1	Deoxynucleoside triphosphate triphosphohydrolase SAMHD1	1.58526e-05	1.73394e-05	2.07386e-05	0.0389344	0.116679
UBE2L3	Ubiquitin-conjugating enzyme E2 L3	0.000119717	0.000130934	0.000122664	0.0388974	0.0105636
EIF3L	Eukaryotic translation initiation factor 3 subunit L	0.000124456	0.000136112	0.000126998	0.0388805	0.00877851
FAM49B	Protein FAM49B	0.00013899	0.000152006	0.000125135	0.0388784	-0.0456039
CRYZ	Quinone oxidoreductase	6.41431e-05	7.014e-05	6.86377e-05	0.0388157	0.0294128
NEU1	Sialidase-1	3.51826e-05	3.84584e-05	2.67592e-05	0.0386631	-0.118855
ELAVL1	ELAV-like protein 1	0.000697053	0.000761303	0.000696188	0.0382917	-0.000539313
BAG3	BAG family molecular chaperone regulator 3	0.000195476	0.000213488	0.000212189	0.0382797	0.035628
CAPRIN1	Caprin-1	0.000219814	0.000239883	0.000196627	0.0379437	-0.0484125
SFPQ	Splicing factor, proline- and glutamine-rich	0.000266272	0.000290514	0.000271853	0.0378414	0.0090073
GOT2	Aspartate aminotransferase, mitochondrial	0.000212039	0.000231209	0.000199244	0.037588	-0.0270316
EPHA2	Ephrin type-A receptor 2	2.9987e-05	3.26974e-05	2.81793e-05	0.03758	-0.0270035
ATP2A2	Sarcoplasmic/endoplasmic reticulum calcium ATPase 2	0.000383831	0.000418233	0.000398225	0.0372777	0.0159877
HIST1H1C	Histone H1.2	0.00495522	0.0053967	0.00520891	0.0370653	0.0216835
PURA	Transcriptional activator protein Pur-alpha	7.308e-05	7.95785e-05	7.14245e-05	0.0369974	-0.00995113
PLP2	Proteolipid protein 2	6.66849e-05	7.25585e-05	7.71647e-05	0.0366608	0.0633914
PSMD3	26S proteasome non-ATPase regulatory subunit 3	0.000247576	0.000269283	0.000262888	0.0364995	0.0260623
PRCP	Lysosomal Pro-X carboxypeptidase	0.00010755	0.000116948	0.000102789	0.0363808	-0.0196648
COL6A3	Collagen alpha-3(VI) chain	0.000791471	0.000859869	0.000889101	0.0359971	0.050516
GNPDA1	Glucosamine-6-phosphate isomerase 1	0.00013315	0.000144653	0.000126966	0.0359848	-0.0206531
DDX17	Probable ATP-dependent RNA helicase DDX17	0.000319523	0.000347123	0.000313147	0.0359813	-0.00875324
ATP6V1G1	V-type proton ATPase subunit G 1	3.85732e-05	4.18945e-05	3.8092e-05	0.035872	-0.005451
HSPA5	Endoplasmic reticulum chaperone BiP	0.00326478	0.00354491	0.00454339	0.0357509	0.143526
SNRPB2	U2 small nuclear ribonucleoprotein B''	2.93403e-06	3.18554e-06	1.62736e-06	0.0357197	-0.25598
AHNAK	Neuroblast differentiation-associated protein AHNAK	0.00106315	0.0011537	0.00108708	0.0354987	0.00966603
S100A4	Protein S100-A4	0.000373338	0.000405038	0.000387717	0.0353938	0.0164132
EIF2AK2	Interferon-induced, double-stranded RNA-activated protein kinase	6.98364e-05	7.57627e-05	7.11171e-05	0.0353738	0.00789202
BSG	Basigin	3.32639e-05	3.60864e-05	3.93902e-05	0.0353696	0.0734151
SRSF11	Serine/arginine-rich splicing factor 11	8.23749e-05	8.93339e-05	8.39507e-05	0.0352217	0.00822962
VAMP3	Vesicle-associated membrane protein 3	0.000197196	0.00021374	0.000221407	0.0349872	0.0502935
RPS4X	40S ribosomal protein S4, X isoform	0.00139212	0.00150778	0.00146266	0.034661	0.0214686
RRP15	RRP15-like protein	2.92732e-05	3.16923e-05	3.23966e-05	0.0344843	0.0440298
VCL	Vinculin	0.00171348	0.00185467	0.00169754	0.0343874	-0.00405889
PFDN4	Prefoldin subunit 4	5.6065e-05	6.06162e-05	5.5638e-05	0.033897	-0.00332007
RPL8	60S ribosomal protein L8	0.000802281	0.000867227	0.000845886	0.0338062	0.0229856
UPF1	Regulator of nonsense transcripts 1	0.000100783	0.000108941	0.000109093	0.0338061	0.0344082
UBA52	Ubiquitin-60S ribosomal protein L40	0.00106749	0.00115381	0.0014737	0.033771	0.140045
GIGYF2	GRB10-interacting GYF protein 2	3.14135e-05	3.3944e-05	3.47347e-05	0.0336459	0.0436474
TMED10	Transmembrane emp24 domain-containing protein 10	0.000184705	0.000199326	0.000182417	0.0330843	-0.00541334
LMAN2	Vesicular integral-membrane protein VIP36	0.000185517	0.000200096	0.000214297	0.0328546	0.0626335
CDIPT	CDP-diacylglycerol--inositol 3-phosphatidyltransferase	0.00010386	0.000112006	0.000113268	0.0327938	0.0376598
PGM3	Phosphoacetylglucosamine mutase	5.70392e-05	6.14889e-05	6.95617e-05	0.0326232	0.0861967
CAVIN3	Caveolae-associated protein 3	6.98779e-05	7.53125e-05	7.7276e-05	0.0325276	0.0437049
COPS4	COP9 signalosome complex subunit 4	0.000135759	0.000146266	0.00013582	0.032375	0.000196359
RECQL	ATP-dependent DNA helicase Q1	0.000227009	0.000244425	0.000255195	0.0321014	0.0508294
HIST2H3A	Histone H3.2	0.000354903	0.000382071	0.000383277	0.0320343	0.0334024
SRI	Sorcin	6.42799e-05	6.91889e-05	5.47348e-05	0.0319614	-0.0698116
SRP68	Signal recognition particle subunit SRP68	6.46594e-05	6.95897e-05	6.7654e-05	0.0319135	0.0196621
RAB11B	Ras-related protein Rab-11B	0.000698331	0.000751488	0.000733491	0.0318605	0.0213333
NACA	Nascent polypeptide-associated complex subunit alpha, muscle-specific form	0.000847008	0.000911281	0.00075257	0.0317651	-0.0513403
RPL36AL	60S ribosomal protein L36a-like	1.55436e-05	1.67226e-05	1.74886e-05	0.031752	0.051201
COL6A1	Collagen alpha-1(VI) chain	0.000456462	0.000491069	0.000446993	0.0317381	-0.00910386
ILF3	Interleukin enhancer-binding factor 3	0.00107191	0.00115292	0.00112918	0.0316395	0.0226023
LTA4H	Leukotriene A-4 hydrolase	9.08273e-05	9.76687e-05	8.61182e-05	0.0315391	-0.0231211
FKBP4	Peptidyl-prolyl cis-trans isomerase FKBP4	0.000193377	0.000207935	0.000191475	0.0315223	-0.00429214
ZMPSTE24	CAAX prenyl protease 1 homolog	7.22688e-05	7.76699e-05	8.10918e-05	0.0313016	0.0500261
PTBP1	Polypyrimidine tract-binding protein 1	0.00106552	0.00114465	0.00106493	0.031111	-0.000239989
RPS21	40S ribosomal protein S21	0.000193088	0.000207336	0.000166886	0.0309213	-0.0633335
ARPC1B	Actin-related protein 2/3 complex subunit 1B	4.09731e-05	4.3995e-05	4.38721e-05	0.0309048	0.0296894
OTUB1	Ubiquitin thioesterase OTUB1	0.000283949	0.000304759	0.000303245	0.0307154	0.0285534
SEC11A	Signal peptidase complex catalytic subunit SEC11A	0.000182322	0.000195642	0.000187793	0.0306224	0.0128399
SUCLG2	Succinate--CoA ligase [GDP-forming] subunit beta, mitochondrial	1.29089e-05	1.38507e-05	8.26759e-06	0.0305827	-0.193509
MAT2A	S-adenosylmethionine synthase isoform type-2	0.000427905	0.000459056	0.000370099	0.0305189	-0.0630295
VAPA	Vesicle-associated membrane protein-associated protein A	0.000603202	0.000647041	0.00062137	0.0304687	0.0128872
ENSA	Alpha-endosulfine	4.05285e-05	4.34602e-05	4.64929e-05	0.0303312	0.0596268
CAMK2D	Calcium/calmodulin-dependent protein kinase type II subunit delta	0.000277175	0.000297064	0.000335912	0.0300955	0.0834711
CALD1	Caldesmon	0.00227414	0.00243711	0.00208309	0.0300572	-0.0381098
RPL18A	60S ribosomal protein L18a	0.000465171	0.0004984	0.000466585	0.0299653	0.0013179
PSMC3	26S proteasome regulatory subunit 6A	0.000321346	0.000344203	0.000372911	0.0298417	0.0646332
SPTBN1	Spectrin beta chain, non-erythrocytic 1	0.000310573	0.000332576	0.000310656	0.0297262	0.000115967
RPL10	60S ribosomal protein L10	0.00127056	0.00136042	0.00137638	0.0296762	0.0347421
GSTO1	Glutathione S-transferase omega-1	0.000375764	0.000402256	0.000421687	0.0295873	0.0500756
PSMA3	Proteasome subunit alpha type-3	0.000218995	0.000234434	0.000194812	0.0295856	-0.0508181
PSMC6	26S proteasome regulatory subunit 10B	0.000300854	0.000321949	0.000249257	0.0294325	-0.0817075
IKBIP	Inhibitor of nuclear factor kappa-B kinase-interacting protein	1.13205e-05	1.21103e-05	1.23808e-05	0.0292892	0.0388839
PEBP1	Phosphatidylethanolamine-binding protein 1	0.000599369	0.000640983	0.000639331	0.0291522	0.0280313
FAM129B	Niban-like protein 1	0.00042093	0.000450026	0.000388364	0.0290281	-0.034971
HNRNPU	Heterogeneous nuclear ribonucleoprotein U	0.00149521	0.00159831	0.00151101	0.0289575	0.0045663
IDE	Insulin-degrading enzyme	7.02874e-05	7.513e-05	6.60474e-05	0.0289355	-0.0270219
SOD1	Superoxide dismutase [Cu-Zn]	0.000920149	0.000983302	0.000984284	0.0288291	0.0292624
PLOD1	Procollagen-lysine,2-oxoglutarate 5-dioxygenase 1	0.000437517	0.000467435	0.000450594	0.0287263	0.0127901
CTPS1	CTP synthase 1	0.000182069	0.000194341	0.000201235	0.0283295	0.043468
TUBB4B	Tubulin beta-4B chain	0.000972648	0.00103811	0.000922118	0.0282881	-0.0231691
YWHAH	14-3-3 protein eta	0.000893804	0.000953938	0.000933972	0.0282778	0.0190918
LIMA1	LIM domain and actin-binding protein 1	0.000203002	0.000216658	0.000178831	0.0282751	-0.055056
PDXK	Pyridoxal kinase	0.000169116	0.000180472	0.000172647	0.0282253	0.00897429
RPL21	60S ribosomal protein L21	0.000980263	0.00104604	0.0010564	0.0282071	0.0324875
MPST	3-mercaptopyruvate sulfurtransferase	3.9996e-05	4.2677e-05	4.08511e-05	0.0281781	0.00918731
NQO1	NAD(P)H dehydrogenase [quinone] 1	0.00140279	0.0014968	0.0014568	0.0281708	0.0164065
SLC3A2	4F2 cell-surface antigen heavy chain	0.000451757	0.000481899	0.00072657	0.0280514	0.206373
RPN2	Dolichyl-diphosphooligosaccharide--protein glycosyltransferase subunit 2	0.00126004	0.00134384	0.00128892	0.0279614	0.00984123
SND1	Staphylococcal nuclease domain-containing protein 1	0.000982331	0.00104715	0.00104842	0.0277519	0.0282778
ABCE1	ATP-binding cassette sub-family E member 1	0.000295612	0.000315103	0.000309493	0.0277312	0.0199291
RPS8	40S ribosomal protein S8	0.00153086	0.00163142	0.00159819	0.0276296	0.0186942
YWHAB	14-3-3 protein beta/alpha	0.00124811	0.00132974	0.00133476	0.0275122	0.0291494
LAMC1	Laminin subunit gamma-1	0.000206119	0.000219496	0.000233954	0.0273082	0.0550117
CBX3	Chromobox protein homolog 3	1.29598e-05	1.37995e-05	1.39766e-05	0.0272646	0.0328024
PSMC5	26S proteasome regulatory subunit 8	0.000519006	0.000552587	0.000554454	0.0272286	0.0286934
HNRNPA3	Heterogeneous nuclear ribonucleoprotein A3	0.00071246	0.000758408	0.000685977	0.0271424	-0.0164514
FEN1	Flap endonuclease 1	0.000147402	0.000156883	0.000142807	0.0270742	-0.0137522
TMED9	Transmembrane emp24 domain-containing protein 9	0.000197281	0.000209881	0.000213924	0.0268868	0.0351742
HMGCS1	Hydroxymethylglutaryl-CoA synthase, cytoplasmic	0.000657122	0.000698978	0.000600651	0.0268176	-0.0390236
VDAC2	Voltage-dependent anion-selective channel protein 2	0.000345272	0.000367176	0.000335611	0.026713	-0.0123256
GLOD4	Glyoxalase domain-containing protein 4	6.93318e-05	7.37291e-05	7.55364e-05	0.0267063	0.0372237
SSR1	Translocon-associated protein subunit alpha	0.00027957	0.000297029	0.000296771	0.0263079	0.0259311
CYC1	Cytochrome c1, heme protein, mitochondrial	0.000375634	0.000399075	0.000290183	0.0262892	-0.112094
RPL31	60S ribosomal protein L31	0.000717491	0.000762033	0.00072656	0.0261576	0.00545488
CTTN	Src substrate cortactin	0.000104093	0.000110497	0.000104653	0.0259319	0.00233003
GLS	Glutaminase kidney isoform, mitochondrial	0.000445056	0.000472417	0.00039127	0.0259102	-0.0559388
FDFT1	Squalene synthase	0.000318958	0.00033845	0.000288973	0.0257609	-0.0428754
CCDC50	Coiled-coil domain-containing protein 50	1.58738e-05	1.68416e-05	1.58314e-05	0.0257041	-0.00116117
U2AF2	Splicing factor U2AF 65 kDa subunit	0.00049642	0.000526608	0.000477984	0.0256388	-0.0164357
OPA1	Dynamin-like 120 kDa protein, mitochondrial	2.18301e-05	2.31385e-05	1.85856e-05	0.0252783	-0.0698806
HINT1	Histidine triad nucleotide-binding protein 1	0.000590962	0.000626252	0.00057983	0.0251892	-0.00825942
ARPC5	Actin-related protein 2/3 complex subunit 5	0.000623939	0.000661074	0.000568837	0.0251075	-0.0401544
YWHAZ	14-3-3 protein zeta/delta	0.00794674	0.00841954	0.00815942	0.0250992	0.0114701
STRAP	Serine-threonine kinase receptor-associated protein	0.000185528	0.000196532	0.000193725	0.0250233	0.0187755
TRIM28	Transcription intermediary factor 1-beta	0.000479263	0.000507626	0.000455345	0.0249703	-0.0222336
ATXN10	Ataxin-10	3.69404e-05	3.91237e-05	3.98796e-05	0.0249382	0.0332488
RCN1	Reticulocalbin-1	0.000622246	0.000658809	0.000630907	0.0247975	0.00600357
VASP	Vasodilator-stimulated phosphoprotein	0.000203933	0.000215715	0.000201304	0.0243917	-0.00563488
KHSRP	Far upstream element-binding protein 2	0.000890799	0.000941801	0.000847684	0.0241792	-0.0215456
ACAA2	3-ketoacyl-CoA thiolase, mitochondrial	0.000284782	0.000301086	0.00027101	0.0241774	-0.0215282
CD44	CD44 antigen	0.000538211	0.000568994	0.000589912	0.0241548	0.0398345
RPS20	40S ribosomal protein S20	0.00105071	0.00111079	0.00102492	0.0241485	-0.0107948
CAPNS1	Calpain small subunit 1	0.000545656	0.000576553	0.000560237	0.0239206	0.0114524
TSN	Translin	5.7176e-05	6.04083e-05	6.01276e-05	0.0238826	0.0218597
ANXA1	Annexin A1	0.00260526	0.00275174	0.00292399	0.023757	0.0501249
NAGK	N-acetyl-D-glucosamine kinase	0.000373559	0.000394485	0.000333806	0.0236713	-0.0488651
TALDO1	Transaldolase	0.000763815	0.000806602	0.000787215	0.0236707	0.0131051
ACAT1	Acetyl-CoA acetyltransferase, mitochondrial	0.000543796	0.000574257	0.000441422	0.0236707	-0.090582
MYL6	Myosin light polypeptide 6	0.00722539	0.0076301	0.00692493	0.0236688	-0.0184458
RTN4	Reticulon-4	0.00144082	0.00152094	0.00157425	0.0235006	0.0384639
TMEM43	Transmembrane protein 43	0.000622647	0.000657144	0.00060972	0.0234184	-0.00911173
RPL29	60S ribosomal protein L29	0.00010874	0.000114758	0.000130282	0.0233942	0.0784951
YWHAG	14-3-3 protein gamma	0.000685749	0.000723598	0.000719636	0.0233327	0.0209479
PUF60	Poly(U)-binding-splicing factor PUF60	0.000466198	0.000491838	0.000432181	0.023252	-0.0329049
PFKP	ATP-dependent 6-phosphofructokinase, platelet type	0.000648145	0.000683391	0.000675426	0.022997	0.0179055
XPOT	Exportin-T	2.83422e-05	2.98784e-05	2.59032e-05	0.0229241	-0.0390801
MYH10	Myosin-10	0.000172779	0.00018214	0.000154076	0.0229157	-0.0497542
SMC2	Structural maintenance of chromosomes protein 2	6.95173e-05	7.32631e-05	9.08e-06	0.0227925	-0.884007
TUBB3	Tubulin beta-3 chain	0.000879483	0.00092681	0.000859163	0.0227637	-0.0101515
PSMD6	26S proteasome non-ATPase regulatory subunit 6	0.000131434	0.00013847	0.000141015	0.0226482	0.0305583
USP9X	Probable ubiquitin carboxyl-terminal hydrolase FAF-X	7.25403e-06	7.64228e-06	6.79338e-06	0.0226432	-0.0284939
RUVBL1	RuvB-like 1	0.000815324	0.00085826	0.000840387	0.0222887	0.0131489
LRRC40	Leucine-rich repeat-containing protein 40	5.39782e-05	5.68049e-05	4.98225e-05	0.0221671	-0.0347936
DDOST	Dolichyl-diphosphooligosaccharide--protein glycosyltransferase 48 kDa subunit	0.000994961	0.00104705	0.00105916	0.0221606	0.027157
TRAP1	Heat shock protein 75 kDa, mitochondrial	4.38654e-05	4.61295e-05	4.314e-05	0.021856	-0.00724196
RPL5	60S ribosomal protein L5	0.00157107	0.00165148	0.00159669	0.0216765	0.00702392
CIRBP	Cold-inducible RNA-binding protein	0.000192555	0.000202398	0.000188235	0.0216513	-0.0098552
JPT1	Jupiter microtubule associated homolog 1	0.000102871	0.000108001	0.000108565	0.0211362	0.0233985
RPL19	60S ribosomal protein L19	0.000373208	0.000391675	0.000415363	0.0209751	0.0464778
APEX1	DNA-(apurinic or apyrimidinic site) lyase	0.000605408	0.000635246	0.000590945	0.0208938	-0.0105007
KRT9	Keratin, type I cytoskeletal 9	6.50324e-05	6.82363e-05	0.000166804	0.0208855	0.409076
RPL10A	60S ribosomal protein L10a	0.000502037	0.0005266	0.000534516	0.0207454	0.0272255
TPM4	Tropomyosin alpha-4 chain	0.000619423	0.000649707	0.000560038	0.0207297	-0.04377
TWF2	Twinfilin-2	0.00031364	0.000328933	0.000342177	0.0206765	0.0378205
MOB1A	MOB kinase activator 1A	9.62377e-05	0.000100922	9.65231e-05	0.0206423	0.00128578
HNRNPR	Heterogeneous nuclear ribonucleoprotein R	0.000467736	0.000490458	0.000454047	0.0206009	-0.0128998
CLIC1	Chloride intracellular channel protein 1	0.00337522	0.00353881	0.00355478	0.0205554	0.0225111
IDH2	Isocitrate dehydrogenase [NADP], mitochondrial	0.00040302	0.000422524	0.000344599	0.020525	-0.0680133
EEF1G	Elongation factor 1-gamma	0.00140032	0.00146755	0.00134192	0.0203663	-0.0185018
2018-09-11	Septin-11	3.13245e-05	3.28251e-05	3.06881e-05	0.0203226	-0.00891357
LMNB2	Lamin-B2	0.000222388	0.000232978	0.000152638	0.0202027	-0.163449
ALDH18A1	Delta-1-pyrroline-5-carboxylate synthase	0.000140627	0.000147235	0.0001367	0.0199426	-0.0122988
NCL	Nucleolin	0.00234045	0.00244979	0.00240377	0.0198306	0.0115937
REXO2	Oligoribonuclease, mitochondrial	0.000135736	0.000142055	0.00013116	0.0197605	-0.014894
HSPD1	60 kDa heat shock protein, mitochondrial	0.00201372	0.00210676	0.00189885	0.0196145	-0.0255098
HPCAL1	Hippocalcin-like protein 1	0.000306317	0.000320369	0.000308213	0.0194798	0.00268018
PRKAR1A	cAMP-dependent protein kinase type I-alpha regulatory subunit	9.84551e-05	0.00010297	9.93919e-05	0.0194726	0.00411269
ACTR1A	Alpha-centractin	0.000509175	0.000532485	0.000512809	0.0194399	0.00308817
CAD	CAD protein	0.00033877	0.000354172	0.000231134	0.0193085	-0.166041
GNAI2	Guanine nucleotide-binding protein G(i) subunit alpha-2	0.000510838	0.000534054	0.000499666	0.0193016	-0.00960372
NUDC	Nuclear migration protein nudC	0.000401961	0.000420103	0.000427512	0.0191722	0.0267647
RPS12	40S ribosomal protein S12	0.0011792	0.00123115	0.00118101	0.0187263	0.000667595
VPS26A	Vacuolar protein sorting-associated protein 26A	0.000214359	0.000223745	0.000216719	0.0186124	0.00475562
YWHAQ	14-3-3 protein theta	0.00165643	0.00172824	0.00170542	0.0184312	0.0126579
FN1	Fibronectin	0.000494408	0.00051574	0.00044058	0.0183455	-0.0500601
CTSB	Cathepsin B	0.000621098	0.00064781	0.000665916	0.0182878	0.0302596
LSS	Lanosterol synthase	0.000257215	0.000268223	0.000255068	0.0182001	-0.00363932
SERPINB1	Leukocyte elastase inhibitor	6.47124e-05	6.74737e-05	5.94154e-05	0.0181469	-0.0370884
COPB2	Coatomer subunit beta'	0.000590104	0.000615169	0.000630121	0.0180658	0.0284959
DTYMK	Thymidylate kinase	0.000152338	0.000158801	0.000175871	0.0180438	0.0623858
CLPP	ATP-dependent Clp protease proteolytic subunit, mitochondrial	6.77073e-05	7.05651e-05	6.3037e-05	0.0179543	-0.0310399
NUP160	Nuclear pore complex protein Nup160	2.78253e-05	2.89972e-05	2.3158e-05	0.0179171	-0.0797389
UROD	Uroporphyrinogen decarboxylase	6.29116e-05	6.55544e-05	5.68948e-05	0.0178711	-0.0436584
SRPRB	Signal recognition particle receptor subunit beta	0.000209401	0.000218181	0.000284329	0.0178374	0.132842
GARS	Glycine--tRNA ligase	0.00102568	0.00106822	0.00132262	0.0176472	0.110422
MAGED2	Melanoma-associated antigen D2	0.000100981	0.000105167	8.88236e-05	0.0176375	-0.0557116
EIF6	Eukaryotic translation initiation factor 6	0.000347899	0.000362313	0.000400202	0.0176309	0.0608256
RPS14	40S ribosomal protein S14	0.000860255	0.000895789	0.000913712	0.0175786	0.026182
RMDN1	Regulator of microtubule dynamics protein 1	8.44086e-05	8.78922e-05	6.40721e-05	0.0175639	-0.119717
TXNDC12	Thioredoxin domain-containing protein 12	0.000106897	0.000111259	9.43444e-05	0.0173705	-0.0542495
ACTN4	Alpha-actinin-4	0.00304715	0.00317055	0.00295918	0.0172402	-0.012723
RND3	Rho-related GTP-binding protein RhoE	6.38094e-05	6.63608e-05	0.000108279	0.0170272	0.229659
NARS	Asparagine--tRNA ligase, cytoplasmic	0.000508125	0.00052842	0.000535807	0.0170085	0.0230376
TNPO1	Transportin-1	0.00041821	0.000434877	0.000452867	0.0169719	0.0345765
ILF2	Interleukin enhancer-binding factor 2	0.00039086	0.000406389	0.000415211	0.0169209	0.0262478
ACOT7	Cytosolic acyl coenzyme A thioester hydrolase	0.000995733	0.00103529	0.00104657	0.0169176	0.0216261
EIF5B	Eukaryotic translation initiation factor 5B	9.59838e-05	9.97963e-05	0.000112315	0.0169166	0.0682416
PRPS1	Ribose-phosphate pyrophosphokinase 1	2.37503e-05	2.46936e-05	1.81242e-05	0.0169157	-0.117411
TUBB2A	Tubulin beta-2A chain	0.00135593	0.00140904	0.00138405	0.0166884	0.00891636
RTCB	tRNA-splicing ligase RtcB homolog	0.000401578	0.000417277	0.000425903	0.0166548	0.0255407
IMPDH2	Inosine-5'-monophosphate dehydrogenase 2	0.000811809	0.0008434	0.000822148	0.01658	0.0054965
PABPC1	Polyadenylate-binding protein 1	0.00234008	0.00243107	0.00228923	0.0165675	-0.00954011
RPL23A	60S ribosomal protein L23a	0.000789218	0.000819799	0.000830728	0.0165104	0.022262
FLNB	Filamin-B	0.000108876	0.000113092	0.000116603	0.0164999	0.0297758
GSTP1	Glutathione S-transferase P	0.0020476	0.00212684	0.00206464	0.0164901	0.00359952
DBI	Acyl-CoA-binding protein	0.00053466	0.000555303	0.000535171	0.0164519	0.000414608
PPP2CA	Serine/threonine-protein phosphatase 2A catalytic subunit alpha isoform	0.000606241	0.000629599	0.000513648	0.0164186	-0.07198
EIF4A1	Eukaryotic initiation factor 4A-I	0.00180917	0.00187844	0.00184152	0.016318	0.00769763
APRT	Adenine phosphoribosyltransferase	1.63565e-05	1.698e-05	1.78446e-05	0.0162458	0.0378152
CYFIP1	Cytoplasmic FMR1-interacting protein 1	0.000102812	0.000106726	7.71102e-05	0.0162253	-0.124932
SEC23A	Protein transport protein Sec23A	0.000341346	0.000354337	0.000348928	0.0162217	0.00954025
EFTUD2	116 kDa U5 small nuclear ribonucleoprotein component	0.000211518	0.000219545	0.000195954	0.016176	-0.0331944
ARPC5L	Actin-related protein 2/3 complex subunit 5-like protein	9.98004e-05	0.000103567	7.18699e-05	0.0160891	-0.142585
HSPA1B	Heat shock 70 kDa protein 1B	0.00395761	0.00410688	0.00556835	0.0160786	0.148294
HADHA	Trifunctional enzyme subunit alpha, mitochondrial	0.000783401	0.000812768	0.000742284	0.0159826	-0.023414
RBBP4	Histone-binding protein RBBP4	2.9419e-05	3.05139e-05	1.21237e-05	0.0158694	-0.384994
COPE	Coatomer subunit epsilon	0.000177908	0.00018449	0.000158162	0.015777	-0.0510939
RPL12	60S ribosomal protein L12	0.00231649	0.00240179	0.00228999	0.0157056	-0.00499543
LMNA	Prelamin-A/C	0.00221699	0.00229796	0.0021778	0.0155799	-0.007745
SACM1L	Phosphatidylinositide phosphatase SAC1	0.000131203	0.000135985	0.000124912	0.0155484	-0.0213393
TBCB	Tubulin-folding cofactor B	0.000248298	0.000256989	0.000236664	0.0149426	-0.0208409
SERPINB2	Plasminogen activator inhibitor 2	0.000113339	0.000117293	0.000146152	0.0148906	0.110422
SCARB2	Lysosome membrane protein 2	0.000247285	0.000255906	0.000255179	0.0148829	0.0136473
NPC2	NPC intracellular cholesterol transporter 2	0.000440138	0.000455439	0.000422174	0.0148411	-0.0180974
ATP5F1A	ATP synthase subunit alpha, mitochondrial	0.00194577	0.00201328	0.00164451	0.0148133	-0.0730537
RPL24	60S ribosomal protein L24	0.000966799	0.00100019	0.00104993	0.0147477	0.0358231
FAM114A1	Protein NOXP20	0.000110739	0.000114564	0.000118684	0.0147468	0.0300891
HSPA8	Heat shock cognate 71 kDa protein	0.00939494	0.0097191	0.0100271	0.0147317	0.0282831
CANX	Calnexin	0.00234296	0.00242134	0.00237582	0.0142909	0.00604773
CALU	Calumenin	0.0036636	0.00378597	0.00382581	0.0142698	0.0188161
NUTF2	Nuclear transport factor 2	0.000513853	0.000530906	0.00051602	0.0141783	0.00182746
RPS15A	40S ribosomal protein S15a	0.00239011	0.0024694	0.00243963	0.0141745	0.0089064
SEC22B	Vesicle-trafficking protein SEC22b	0.000718292	0.000741962	0.00078126	0.0140803	0.0364942
BANF1	Barrier-to-autointegration factor	0.00060735	0.000627127	0.000574511	0.0139167	-0.0241402
MAP4	Microtubule-associated protein 4	0.00170923	0.00176454	0.00176284	0.013831	0.0134114
G3BP2	Ras GTPase-activating protein-binding protein 2	3.28562e-05	3.39161e-05	2.51433e-05	0.0137881	-0.116195
SH3GLB1	Endophilin-B1	3.92468e-05	4.05072e-05	3.80224e-05	0.0137281	-0.0137643
TPI1	Triosephosphate isomerase	0.00367457	0.00379218	0.0036482	0.013682	-0.0031285
RALY	RNA-binding protein Raly	0.000404766	0.000417699	0.00037583	0.0136593	-0.0322131
PSME1	Proteasome activator complex subunit 1	0.00164401	0.00169642	0.0016537	0.0136291	0.00255381
PARVA	Alpha-parvin	0.000123312	0.000127203	0.000103504	0.0134931	-0.0760489
RPL27A	60S ribosomal protein L27a	0.00134482	0.00138701	0.00153604	0.0134156	0.0577378
BLVRA	Biliverdin reductase A	0.00024759	0.000255282	0.000226075	0.0132859	-0.0394812
TXNRD1	Thioredoxin reductase 1, cytoplasmic	0.000471296	0.000485919	0.000597074	0.0132704	0.102734
SSRP1	FACT complex subunit SSRP1	0.000217627	0.000224364	0.000210199	0.01324	-0.0150829
RAB8A	Ras-related protein Rab-8A	9.36423e-05	9.65117e-05	8.26679e-05	0.0131079	-0.0541353
ARL6IP5	PRA1 family protein 3	0.000286461	0.00029506	0.000274562	0.0128437	-0.0184254
COL1A1	Collagen alpha-1(I) chain	0.000140541	0.000144732	9.67008e-05	0.0127608	-0.162374
SARS	Serine--tRNA ligase, cytoplasmic	0.000395558	0.000407218	0.0004368	0.0126166	0.0430719
AHSA1	Activator of 90 kDa heat shock protein ATPase homolog 1	0.000220821	0.000227317	0.000233345	0.0125927	0.0239579
EIF3A	Eukaryotic translation initiation factor 3 subunit A	0.000551105	0.00056724	0.000542974	0.0125329	-0.00645501
HSP90AA1	Heat shock protein HSP 90-alpha	0.00404444	0.00416208	0.00428165	0.0124519	0.0247523
DBN1	Drebrin	0.000154825	0.000159305	0.000139204	0.0123897	-0.0461871
ANXA2	Annexin A2	0.00985124	0.0101328	0.00953454	0.0122401	-0.0141915
RAD23B	UV excision repair protein RAD23 homolog B	8.71485e-05	8.96296e-05	8.52637e-05	0.0121914	-0.00949614
PCMT1	Protein-L-isoaspartate(D-aspartate) O-methyltransferase	0.000387085	0.000397934	0.000396909	0.0120044	0.0108844
LOXL2	Lysyl oxidase homolog 2	6.5873e-05	6.77153e-05	9.66648e-05	0.0119799	0.166561
PSMC1	26S proteasome regulatory subunit 4	0.000253806	0.000260854	0.000162403	0.0118945	-0.193909
CYB5B	Cytochrome b5 type B	0.000201178	0.000206758	0.000212479	0.0118816	0.0237342
SRSF1	Serine/arginine-rich splicing factor 1	0.000208349	0.00021412	0.000200824	0.011867	-0.0159744
MCM4	DNA replication licensing factor MCM4	0.000167133	0.000171751	0.000130139	0.0118353	-0.108657
NAE1	NEDD8-activating enzyme E1 regulatory subunit	4.66727e-05	4.79295e-05	3.88711e-05	0.01154	-0.0794362
UAP1	UDP-N-acetylhexosamine pyrophosphorylase	0.000405674	0.000416507	0.0004411	0.0114447	0.0363592
TBCA	Tubulin-specific chaperone A	0.000257622	0.0002645	0.000248656	0.0114431	-0.0153835
GSS	Glutathione synthetase	4.46065e-05	4.57969e-05	4.32526e-05	0.011438	-0.013386
CCDC47	Coiled-coil domain-containing protein 47	4.46397e-05	4.58173e-05	5.08221e-05	0.0113082	0.0563309
CSTB	Cystatin-B	0.000892214	0.000915574	0.000895317	0.0112244	0.00150759
RPLP1	60S acidic ribosomal protein P1	0.00159634	0.00163803	0.00151755	0.0111979	-0.0219825
NSFL1C	NSFL1 cofactor p47	0.000258877	0.000265637	0.000245209	0.0111955	-0.0235566
GLRX	Glutaredoxin-1	0.000114052	0.000117024	0.000108703	0.0111708	-0.0208623
LMAN1	Protein ERGIC-53	0.00034396	0.000352922	0.000333674	0.01117	-0.0131868
TPD52L2	Tumor protein D54	0.000978549	0.00100393	0.00102493	0.0111225	0.0201111
CAPZA2	F-actin-capping protein subunit alpha-2	0.000464561	0.000476563	0.000473291	0.0110777	0.00808562
RPL7A	60S ribosomal protein L7a	0.00158707	0.00162784	0.00122249	0.0110157	-0.113349
PLS3	Plastin-3	0.00143801	0.00147476	0.00141981	0.0109618	-0.0055293
PFN2	Profilin-2	0.000308974	0.000316858	0.000321657	0.0109423	0.0174712
CALM3	Calmodulin-3	0.00274969	0.00281981	0.00358273	0.0109361	0.11493
ACTA2	Actin, aortic smooth muscle	0.00339043	0.00347468	0.0172225	0.0106604	0.705841
ALDOA	Fructose-bisphosphate aldolase A	0.00336525	0.00344857	0.00347906	0.0106207	0.0144448
ATG3	Ubiquitin-like-conjugating enzyme ATG3	0.000216075	0.000221371	0.000235258	0.0105167	0.0369407
CAVIN1	Caveolae-associated protein 1	0.0019821	0.00203046	0.00193603	0.0104706	-0.0102135
SHMT2	Serine hydroxymethyltransferase, mitochondrial	0.000723679	0.000741163	0.000689416	0.0103675	-0.021065
CSNK2A1	Casein kinase II subunit alpha	7.65213e-05	7.83538e-05	7.93553e-05	0.0102777	0.0157938
GDI1	Rab GDP dissociation inhibitor alpha	0.000146808	0.000150319	0.000168395	0.0102653	0.0595801
COPA	Coatomer subunit alpha	0.000361397	0.000369946	0.000375489	0.0101541	0.0166126
PEPD	Xaa-Pro dipeptidase	0.000220043	0.000225184	0.00019277	0.0100299	-0.0574698
FAM50A	Protein FAM50A	8.95323e-05	9.16238e-05	8.25045e-05	0.0100284	-0.0355019
PALLD	Palladin	0.000137088	0.00014028	0.000121972	0.00999702	-0.0507392
CAP2	Adenylyl cyclase-associated protein 2	0.000153233	0.000156798	0.000162826	0.00998766	0.0263701
CYB5R3	NADH-cytochrome b5 reductase 3	0.00182575	0.00186799	0.00181406	0.00993362	-0.00278981
ESYT1	Extended synaptotagmin-1	0.000514546	0.000526428	0.000502236	0.00991445	-0.0105162
STT3A	Dolichyl-diphosphooligosaccharide--protein glycosyltransferase subunit STT3A	0.000263365	0.00026943	0.000279498	0.00988827	0.0258203
CKAP4	Cytoskeleton-associated protein 4	0.000547121	0.000559691	0.000595388	0.00986515	0.0367163
SUPT16H	FACT complex subunit SPT16	1.71372e-05	1.75287e-05	1.75801e-05	0.00980896	0.0110823
PDCD6	Programmed cell death protein 6	0.00017217	0.000176097	0.000187554	0.00979272	0.0371675
XRCC6	X-ray repair cross-complementing protein 6	0.000943524	0.000964802	0.000928372	0.00968508	-0.00703117
ACSL3	Long-chain-fatty-acid--CoA ligase 3	0.000449105	0.000459106	0.00046825	0.00956477	0.0181295
ABCF2	ATP-binding cassette sub-family F member 2	0.000236126	0.000241335	0.000229204	0.00947644	-0.0129211
MRPL12	39S ribosomal protein L12, mitochondrial	0.000192044	0.00019628	0.000167619	0.00947544	-0.0590776
LDHA	L-lactate dehydrogenase A chain	0.00847192	0.00865874	0.00818401	0.00947246	-0.015016
PHB2	Prohibitin-2	0.000576021	0.000588697	0.000546544	0.00945388	-0.0228127
SPTAN1	Spectrin alpha chain, non-erythrocytic 1	0.000469763	0.000480047	0.000453702	0.00940478	-0.0151081
PLEC	Plectin	0.00121585	0.00124237	0.0011508	0.0093712	-0.0238819
NUP107	Nuclear pore complex protein Nup107	1.38416e-05	1.41423e-05	1.37222e-05	0.00933533	-0.00376357
TOMM70	Mitochondrial import receptor subunit TOM70	0.000118746	0.00012132	0.000105046	0.00931216	-0.0532383
PDIA6	Protein disulfide-isomerase A6	0.00290999	0.00297164	0.00289135	0.00910535	-0.00279123
2018-09-07	Septin-7	0.000334693	0.000341745	0.000333487	0.00905632	-0.00156721
PAPSS2	Bifunctional 3'-phosphoadenosine 5'-phosphosulfate synthase 2	4.4785e-05	4.56996e-05	4.88908e-05	0.00877972	0.0380944
RAB1A	Ras-related protein Rab-1A	0.000135393	0.000138146	0.00012395	0.00874117	-0.0383506
OLA1	Obg-like ATPase 1	0.000481381	0.000491149	0.000471024	0.00872489	-0.00944506
DEK	Protein DEK	0.000371793	0.000379273	0.000346743	0.00865055	-0.0302944
NNT	NAD(P) transhydrogenase, mitochondrial	3.35801e-05	3.42456e-05	2.93663e-05	0.00852273	-0.0582331
HSP90B1	Endoplasmin	0.0032804	0.00334506	0.00334483	0.00847826	0.00844727
RPL27	60S ribosomal protein L27	0.00138736	0.00141455	0.00135165	0.00842841	-0.0113237
DDX21	Nucleolar RNA helicase 2	0.000341482	0.000348164	0.000356785	0.00841681	0.0190396
RPN1	Dolichyl-diphosphooligosaccharide--protein glycosyltransferase subunit 1	0.00138049	0.00140713	0.0014174	0.00830151	0.0114602
SNX12	Sorting nexin-12	9.43508e-05	9.61606e-05	9.02561e-05	0.00825142	-0.0192691
MYH9	Myosin-9	0.00647844	0.00660209	0.00658993	0.00821088	0.00741022
RPL7	60S ribosomal protein L7	0.000674176	0.000687011	0.00067618	0.0081903	0.00128889
ISG15	Ubiquitin-like protein ISG15	1.9838e-05	2.02067e-05	1.03088e-05	0.00799827	-0.284291
CNN3	Calponin-3	0.000269276	0.000274275	0.000253415	0.00798799	-0.0263651
GSTM3	Glutathione S-transferase Mu 3	0.000130711	0.000133089	0.000107423	0.00783015	-0.0852139
CFL1	Cofilin-1	0.00572595	0.00582838	0.00557127	0.00770073	-0.0118931
PPIB	Peptidyl-prolyl cis-trans isomerase B	0.0032416	0.0032987	0.00335013	0.0075846	0.0143028
TLN1	Talin-1	0.00097929	0.00099622	0.000950985	0.00744407	-0.0127375
CDC37	Hsp90 co-chaperone Cdc37	0.000610312	0.000620618	0.000610411	0.00727266	7.02368e-05
CUTA	Protein CutA	6.57086e-05	6.68108e-05	5.19012e-05	0.00722389	-0.102445
GLUD1	Glutamate dehydrogenase 1, mitochondrial	0.000486267	0.000494278	0.000426162	0.00709616	-0.0573001
PDCD6IP	Programmed cell death 6-interacting protein	0.000344633	0.000350292	0.000342032	0.00707325	-0.00329062
CPOX	Oxygen-dependent coproporphyrinogen-III oxidase, mitochondrial	0.000255628	0.000259823	0.000211879	0.00707051	-0.0815202
HSPH1	Heat shock protein 105 kDa	0.000457555	0.00046504	0.000499943	0.00704735	0.0384777
MYADM	Myeloid-associated differentiation marker	0.000121694	0.000123669	0.00010768	0.00699152	-0.0531362
AIFM1	Apoptosis-inducing factor 1, mitochondrial	5.48269e-05	5.57152e-05	5.17211e-05	0.00698034	-0.0253257
DNAJA1	DnaJ homolog subfamily A member 1	0.000152153	0.000154616	0.00016405	0.00697279	0.0326951
RPLP2	60S acidic ribosomal protein P2	0.00264368	0.00268636	0.00262135	0.00695396	-0.00368447
HNRNPUL2	Heterogeneous nuclear ribonucleoprotein U-like protein 2	0.000331904	0.00033726	0.000322827	0.00695143	-0.0120433
ARL8B	ADP-ribosylation factor-like protein 8B	0.000226498	0.00023013	0.000229747	0.00690826	0.00618492
LPXN	Leupaxin	0.000383791	0.000389861	0.000394453	0.00681496	0.0119005
RANGAP1	Ran GTPase-activating protein 1	0.000523329	0.000531604	0.000470111	0.00681328	-0.0465746
VCP	Transitional endoplasmic reticulum ATPase	0.00178089	0.0018088	0.00175814	0.00675401	-0.00558297
CD63	CD63 antigen	0.000365894	0.00037149	0.00038318	0.00659161	0.0200478
LRRC59	Leucine-rich repeat-containing protein 59	0.00116224	0.00117968	0.00121456	0.00646861	0.0191242
DHPS	Deoxyhypusine synthase	3.93628e-05	3.9952e-05	3.49107e-05	0.00645338	-0.0521268
ATP6V1A	V-type proton ATPase catalytic subunit A	0.000538726	0.000546472	0.000520894	0.00619993	-0.0146189
QARS	Glutamine--tRNA ligase	0.000246563	0.000250099	0.000230089	0.00618411	-0.030032
CAPZB	F-actin-capping protein subunit beta	0.000615251	0.000623926	0.000633842	0.00608067	0.0129288
TMX1	Thioredoxin-related transmembrane protein 1	0.000250299	0.000253748	0.000240071	0.00594447	-0.0181199
PTPN1	Tyrosine-protein phosphatase non-receptor type 1	0.000206569	0.000209394	0.000195216	0.0058982	-0.0245509
PAICS	Multifunctional protein ADE2	0.000562363	0.000570048	0.000570014	0.00589504	0.00586914
CARS	Cysteine--tRNA ligase, cytoplasmic	0.00014943	0.000151466	0.000176214	0.00587841	0.071603
RPA3	Replication protein A 14 kDa subunit	0.000136831	0.000138685	0.000142438	0.00584407	0.0174408
HNRNPH1	Heterogeneous nuclear ribonucleoprotein H	0.00127368	0.00129079	0.00121051	0.00579514	-0.0220919
SLC25A5	ADP/ATP translocase 2	0.000906966	0.000919043	0.000843521	0.0057449	-0.031495
ITPR3	Inositol 1,4,5-trisphosphate receptor type 3	1.9429e-05	1.96851e-05	7.49115e-06	0.00568622	-0.413903
AKR7A2	Aflatoxin B1 aldehyde reductase member 2	0.000253632	0.000256923	0.000240813	0.0055991	-0.0225248
DPYSL3	Dihydropyrimidinase-related protein 3	0.000890483	0.000902006	0.000825706	0.00558348	-0.0328002
ACTN1	Alpha-actinin-1	0.0022032	0.00223156	0.00217487	0.00555448	-0.00561985
PPA1	Inorganic pyrophosphatase	0.000296751	0.000300536	0.000311875	0.00550408	0.0215883
TXN	Thioredoxin	0.00230107	0.00233031	0.00236626	0.00548412	0.0121329
OXSR1	Serine/threonine-protein kinase OSR1	0.000182911	0.00018523	0.000162755	0.0054704	-0.0507071
RPL11	60S ribosomal protein L11	0.00105605	0.00106938	0.0010223	0.00544888	-0.0141043
PPP2R1A	Serine/threonine-protein phosphatase 2A 65 kDa regulatory subunit A alpha isoform	0.000562366	0.000569366	0.000546397	0.00537237	-0.0125102
HSPA9	Stress-70 protein, mitochondrial	0.00224965	0.00227752	0.00206697	0.00534908	-0.0367794
PGD	6-phosphogluconate dehydrogenase, decarboxylating	0.000615337	0.00062295	0.000654689	0.00534013	0.0269221
TIPRL	TIP41-like protein	0.000133295	0.000134902	0.000128316	0.00520381	-0.016533
EIF2S1	Eukaryotic translation initiation factor 2 subunit 1	0.00045695	0.000462409	0.000431291	0.00515803	-0.0250983
HMGB1	High mobility group protein B1	0.000530145	0.00053646	0.000487445	0.00514215	-0.0364695
DDX3X	ATP-dependent RNA helicase DDX3X	0.000628457	0.000635792	0.000584391	0.0050394	-0.031572
FLNA	Filamin-A	0.00231154	0.00233828	0.00216536	0.00499629	-0.028372
CPT1A	Carnitine O-palmitoyltransferase 1, liver isoform	6.23154e-05	6.30299e-05	6.54576e-05	0.00495141	0.021365
STOM	Erythrocyte band 7 integral membrane protein	0.000324159	0.000327807	0.000307579	0.00485924	-0.0228017
DPYSL2	Dihydropyrimidinase-related protein 2	0.00265511	0.00268475	0.00265457	0.0048217	-8.8252e-05
SYNCRIP	Heterogeneous nuclear ribonucleoprotein Q	0.00107909	0.00109102	0.00107448	0.00477307	-0.00186201
PRMT1	Protein arginine N-methyltransferase 1	0.000697943	0.000705633	0.00069358	0.00475901	-0.0027232
RPLP0	60S acidic ribosomal protein P0	0.00273701	0.00276606	0.00277216	0.00458404	0.00554184
DUSP3	Dual specificity protein phosphatase 3	4.61169e-05	4.66024e-05	4.40214e-05	0.00454786	-0.0201959
RPL26	60S ribosomal protein L26	0.000142857	0.000144298	0.000127371	0.00435986	-0.0498322
ANP32A	Acidic leucine-rich nuclear phosphoprotein 32 family member A	0.000136364	0.000137713	0.000132647	0.00427503	-0.0120037
APOL2	Apolipoprotein L2	2.5955e-05	2.6208e-05	2.44137e-05	0.00421278	-0.0265876
LGALS3	Galectin-3	0.000252468	0.000254904	0.000257454	0.00416985	0.00849291
ASPH	Aspartyl/asparaginyl beta-hydroxylase	0.000476722	0.000481308	0.000478526	0.00415799	0.00164014
RAB6A	Ras-related protein Rab-6A	0.000323475	0.000326536	0.00032686	0.00409077	0.00452113
RAB5C	Ras-related protein Rab-5C	0.000236017	0.000238239	0.000198885	0.00406947	-0.074341
LMNB1	Lamin-B1	0.000230186	0.000232318	0.000213273	0.00400436	-0.0331419
HNRNPC	Heterogeneous nuclear ribonucleoproteins C1/C2	0.00259746	0.00262127	0.00269603	0.0039632	0.0161752
MSN	Moesin	0.00114153	0.00115199	0.0010361	0.00396012	-0.0420887
EIF2S2	Eukaryotic translation initiation factor 2 subunit 2	0.000303663	0.000306427	0.000322894	0.00393616	0.0266683
RPS16	40S ribosomal protein S16	0.00286442	0.00288992	0.00281406	0.00385022	-0.00770293
RPL35	60S ribosomal protein L35	0.000257408	0.000259694	0.000251771	0.00384106	-0.0096157
PLIN3	Perilipin-3	0.00139545	0.00140758	0.00136892	0.00376088	-0.00833562
GALNT2	Polypeptide N-acetylgalactosaminyltransferase 2	4.50312e-05	4.54182e-05	4.05081e-05	0.00371597	-0.0459714
SUB1	Activated RNA polymerase II transcriptional coactivator p15	0.000391591	0.00039489	0.000385955	0.00364359	-0.00629561
NNMT	Nicotinamide N-methyltransferase	0.000380995	0.000384122	0.00045165	0.00354957	0.0738825
ETFB	Electron transfer flavoprotein subunit beta	0.000238061	0.000240009	0.000219112	0.00354079	-0.0360209
ACTG1	Actin, cytoplasmic 2	0.0498081	0.0502118	0.0461068	0.00350646	-0.0335351
HIST1H4A	Histone H4	0.0249624	0.0251642	0.0269092	0.00349596	0.0326146
CAND1	Cullin-associated NEDD8-dissociated protein 1	0.000524965	0.000529205	0.000546021	0.00349414	0.0170794
RAB2A	Ras-related protein Rab-2A	0.00122246	0.0012323	0.00119833	0.00348468	-0.00865728
FERMT2	Fermitin family homolog 2	0.000297051	0.000299359	0.00028914	0.00336087	-0.0117234
SNRPD3	Small nuclear ribonucleoprotein Sm D3	0.000274911	0.000277025	0.000271038	0.00332778	-0.00616203
HSP90AB1	Heat shock protein HSP 90-beta	0.0115516	0.0116383	0.0119999	0.00324834	0.0165352
RPL4	60S ribosomal protein L4	0.00148659	0.00149689	0.00153699	0.00299783	0.0144788
PRDX1	Peroxiredoxin-1	0.00353417	0.00355815	0.00359439	0.00293603	0.0073371
VDAC3	Voltage-dependent anion-selective channel protein 3	0.000746954	0.000751946	0.000737869	0.00289265	-0.00531424
RBMX	RNA-binding motif protein, X chromosome	0.000715258	0.000719975	0.0007234	0.00285488	0.00491567
SCP2	Non-specific lipid-transfer protein	0.00100333	0.00100966	0.000964029	0.00273217	-0.0173527
EEF1A1	Elongation factor 1-alpha 1	0.0163823	0.0164852	0.0166436	0.00271841	0.00687322
PRRC1	Protein PRRC1	0.000106551	0.000107165	9.12112e-05	0.00249889	-0.0675074
MCTS1	Malignant T-cell-amplified sequence 1	0.000221184	0.000222455	0.000115461	0.00248687	-0.282319
DYNLL1	Dynein light chain 1, cytoplasmic	0.000243873	0.000245246	0.000265779	0.00243927	0.0373579
EEF1D	Elongation factor 1-delta	0.00176255	0.00177191	0.00164657	0.00229931	-0.0295619
DDRGK1	DDRGK domain-containing protein 1	4.15092e-05	4.17284e-05	4.27686e-05	0.00228668	0.0129804
PCBP1	Poly(rC)-binding protein 1	0.00218318	0.00219446	0.00205248	0.00223962	-0.0268093
RPL13A	60S ribosomal protein L13a	0.000801814	0.000805489	0.000765729	0.00198595	-0.0199985
MTPN	Myotrophin	0.000349063	0.00035064	0.000320387	0.00195761	-0.0372294
TPT1	Translationally-controlled tumor protein	0.000349245	0.000350715	0.000328783	0.0018242	-0.0262205
CCT5	T-complex protein 1 subunit epsilon	0.000483271	0.000485217	0.000472997	0.00174605	-0.00933186
RAB32	Ras-related protein Rab-32	8.13483e-05	8.16733e-05	8.6615e-05	0.00173147	0.0272446
DYNC1H1	Cytoplasmic dynein 1 heavy chain 1	0.000822691	0.000825837	0.000850303	0.00165766	0.0143366
HDLBP	Vigilin	0.000367134	0.000368523	0.000349932	0.00163981	-0.0208411
NIF3L1	NIF3-like protein 1	5.53625e-05	5.55719e-05	6.06824e-05	0.00163938	0.0398471
SNRPD1	Small nuclear ribonucleoprotein Sm D1	0.000306027	0.000307173	0.000335072	0.0016235	0.0393787
PSMB3	Proteasome subunit beta type-3	0.000122341	0.000122787	0.000116171	0.00157987	-0.0224758
ATIC	Bifunctional purine biosynthesis protein PURH	0.000395606	0.000396919	0.000388224	0.00143886	-0.00818014
PTGES3	Prostaglandin E synthase 3	6.6955e-05	6.71405e-05	6.84909e-05	0.00120179	0.00984984
MDH1	Malate dehydrogenase, cytoplasmic	0.00207789	0.00208311	0.0020701	0.00108962	-0.00163112
MAP1B	Microtubule-associated protein 1B	0.000581413	0.000582844	0.000595695	0.0010682	0.0105392
SLC25A6	ADP/ATP translocase 3	0.000114816	0.000115094	9.57354e-05	0.00105326	-0.078928
ANP32E	Acidic leucine-rich nuclear phosphoprotein 32 family member E	0.000160076	0.000160457	0.000146029	0.00103017	-0.0398881
ALCAM	CD166 antigen	0.000510236	0.000511301	0.000421171	0.000905343	-0.0833129
RDX	Radixin	0.000179504	0.000179859	0.000167665	0.000857471	-0.0296324
ATP5F1B	ATP synthase subunit beta, mitochondrial	0.00271282	0.00271738	0.00239976	0.00073037	-0.053252
CLTC	Clathrin heavy chain 1	0.00123362	0.00123559	0.00121914	0.000693849	-0.00512708
COTL1	Coactosin-like protein	8.80366e-05	8.81768e-05	8.88782e-05	0.000691116	0.00413169
OXCT1	Succinyl-CoA:3-ketoacid coenzyme A transferase 1, mitochondrial	0.000108703	0.000108869	7.95014e-05	0.00066486	-0.135866
PFN1	Profilin-1	0.0177177	0.0177442	0.0144389	0.000649226	-0.0888739
TUBA1A	Tubulin alpha-1A chain	0.00375083	0.00375592	0.00363972	0.000588017	-0.0130597
UBA1	Ubiquitin-like modifier-activating enzyme 1	0.00107441	0.00107563	0.00109005	0.00049148	0.00627722
PGAM1	Phosphoglycerate mutase 1	0.00048656	0.000487091	0.000474054	0.000473119	-0.0113091
HNRNPA2B1	Heterogeneous nuclear ribonucleoproteins A2/B1	0.00361476	0.00361859	0.00368937	0.000459614	0.0088732
PDIA4	Protein disulfide-isomerase A4	0.00116154	0.00116266	0.00120146	0.000417794	0.0146748
NONO	Non-POU domain-containing octamer-binding protein	0.000538131	0.000538624	0.000489721	0.00039811	-0.0409396
EIF4A2	Eukaryotic initiation factor 4A-II	2.09419e-05	2.09566e-05	1.61167e-05	0.000304605	-0.113741
ARF1	ADP-ribosylation factor 1	0.000580472	0.000580694	0.000600935	0.000165844	0.0150461
MYL12A	Myosin regulatory light chain 12A	0.00167291	0.00167298	0.00169624	1.75295e-05	0.00601374
KPNA2	Importin subunit alpha-1	0.000370409	0.000370416	0.000317374	7.77351e-06	-0.0671105
METAP1	Methionine aminopeptidase 1	5.9091e-05	5.9084e-05	4.69149e-05	-5.18619e-05	-0.10021
MYL9	Myosin regulatory light polypeptide 9	0.00138225	0.00138195	0.00136195	-9.36439e-05	-0.00642449
H2AFV	Histone H2A.V	0.000376295	0.000376191	0.000362942	-0.000119942	-0.0156916
RPS3A	40S ribosomal protein S3a	0.000590516	0.000590323	0.000490028	-0.000142038	-0.0810107
RARS	Arginine--tRNA ligase, cytoplasmic	0.00050248	0.000502308	0.000539961	-0.000148731	0.0312434
ACAT2	Acetyl-CoA acetyltransferase, cytosolic	0.00124162	0.00124088	0.00118735	-0.000257701	-0.0194101
COPG1	Coatomer subunit gamma-1	0.000319003	0.000318802	0.000358972	-0.000273864	0.0512661
G3BP1	Ras GTPase-activating protein-binding protein 1	0.000857291	0.000856715	0.000846786	-0.000291839	-0.0053546
PPP2R5D	Serine/threonine-protein phosphatase 2A 56 kDa regulatory subunit delta isoform	3.7556e-05	3.7527e-05	4.31197e-05	-0.000335741	0.0599963
RPS5	40S ribosomal protein S5	0.000758814	0.000757871	0.000736292	-0.000540024	-0.0130855
S100A10	Protein S100-A10	0.000151062	0.000150874	0.000146896	-0.000541774	-0.0121443
CCT8	T-complex protein 1 subunit theta	0.000479065	0.000478364	0.000489559	-0.00063614	0.00941071
MAPK1	Mitogen-activated protein kinase 1	0.000284747	0.000284272	0.000285959	-0.000724285	0.00184459
HADHB	Trifunctional enzyme subunit beta, mitochondrial	0.000520222	0.000519334	0.000468532	-0.000742101	-0.0454501
TMPO	Lamina-associated polypeptide 2, isoforms beta/gamma	9.5519e-05	9.5342e-05	9.72142e-05	-0.000805929	0.00763956
CAPG	Macrophage-capping protein	0.0017463	0.00174282	0.00162849	-0.000867807	-0.0303344
SSR4	Translocon-associated protein subunit delta	0.000601457	0.000600242	0.000565185	-0.000878139	-0.0270138
USP14	Ubiquitin carboxyl-terminal hydrolase 14	0.000436842	0.000435942	0.000385064	-0.000895492	-0.0547914
ITGA5	Integrin alpha-5	0.000219023	0.00021856	0.000198863	-0.000918731	-0.0419341
IQGAP1	Ras GTPase-activating-like protein IQGAP1	0.00108783	0.00108514	0.00114465	-0.00107588	0.0221106
TOMM22	Mitochondrial import receptor subunit TOM22 homolog	0.000209037	0.000208459	0.000191347	-0.00120299	-0.0384014
HNRNPDL	Heterogeneous nuclear ribonucleoprotein D-like	0.000678676	0.000676619	0.000657283	-0.0013184	-0.0139097
YKT6	Synaptobrevin homolog YKT6	0.0001622	0.000161687	0.000171753	-0.00137578	0.0248512
CCT6A	T-complex protein 1 subunit zeta	0.000620413	0.000618342	0.000636598	-0.00145235	0.0111843
HSPBP1	Hsp70-binding protein 1	4.5198e-05	4.50386e-05	4.58217e-05	-0.00153454	0.00595219
GOT1	Aspartate aminotransferase, cytoplasmic	0.000250257	0.000249366	0.000349576	-0.00154908	0.145156
DHCR24	Delta(24)-sterol reductase	0.000488895	0.000486975	0.000484717	-0.00170921	-0.00372717
RPL15	60S ribosomal protein L15	0.00123874	0.00123369	0.00123123	-0.0017755	-0.00264044
NOP58	Nucleolar protein 58	0.000235675	0.000234711	0.000234544	-0.00177999	-0.00208842
ANXA5	Annexin A5	0.00710546	0.00707615	0.0069448	-0.00179483	-0.00993266
CACYBP	Calcyclin-binding protein	0.000462838	0.000460858	0.000465552	-0.00186206	0.00253869
RPL3	60S ribosomal protein L3	0.000775605	0.000772147	0.000801229	-0.00194036	0.0141159
TSTA3	GDP-L-fucose synthase	0.000204587	0.00020362	0.00023372	-0.00205806	0.0578168
DHX15	Pre-mRNA-splicing factor ATP-dependent RNA helicase DHX15	0.000520722	0.000518228	0.000488108	-0.00208502	-0.0280899
NPM1	Nucleophosmin	0.00397767	0.00395819	0.00381491	-0.00213202	-0.0181448
RBM39	RNA-binding protein 39	0.00029462	0.000293152	0.000293127	-0.00217041	-0.00220753
SRP9	Signal recognition particle 9 kDa protein	0.000311144	0.000309585	0.000291468	-0.00218044	-0.0283694
PDLIM7	PDZ and LIM domain protein 7	0.00114738	0.00114161	0.00109981	-0.00218953	-0.0183901
LAMP2	Lysosome-associated membrane glycoprotein 2	0.000795399	0.000791314	0.000785021	-0.00223623	-0.00570377
GSPT2	Eukaryotic peptide chain release factor GTP-binding subunit ERF3B	0.000225111	0.000223857	0.000227906	-0.00242676	0.00535801
ENDOD1	Endonuclease domain-containing 1 protein	5.42583e-05	5.39513e-05	5.38233e-05	-0.00246368	-0.00349566
RACK1	Receptor of activated protein C kinase 1	0.00201172	0.00199966	0.00199819	-0.00261062	-0.00293031
HNRNPM	Heterogeneous nuclear ribonucleoprotein M	0.000845989	0.000840916	0.000790372	-0.00261241	-0.0295335
PSMB4	Proteasome subunit beta type-4	4.12617e-05	4.10085e-05	3.80495e-05	-0.00267323	-0.035198
EIF4G2	Eukaryotic translation initiation factor 4 gamma 2	0.0002042	0.000202945	0.000215647	-0.00267765	0.0236878
ST13	Hsc70-interacting protein	0.00113306	0.00112596	0.00107826	-0.00273082	-0.0215319
CCT3	T-complex protein 1 subunit gamma	0.0012602	0.0012518	0.00130454	-0.00290287	0.0150195
HDAC2	Histone deacetylase 2	4.25538e-05	4.22451e-05	4.2373e-05	-0.00316247	-0.00184884
HPRT1	Hypoxanthine-guanine phosphoribosyltransferase	5.07236e-05	5.0338e-05	4.3896e-05	-0.00331401	-0.0627858
USP5	Ubiquitin carboxyl-terminal hydrolase 5	0.000329261	0.000326739	0.000302027	-0.00333945	-0.0374948
DYNLRB1	Dynein light chain roadblock-type 1	0.000177579	0.000176188	0.000173619	-0.00341522	-0.00979422
COL6A2	Collagen alpha-2(VI) chain	0.000434802	0.000431379	0.000454626	-0.00343254	0.0193628
PDIA3	Protein disulfide-isomerase A3	0.00220686	0.00218936	0.00223895	-0.00345697	0.00627003
ACADVL	Very long-chain specific acyl-CoA dehydrogenase, mitochondrial	0.000512568	0.000508444	0.000474179	-0.00350789	-0.0338087
GNS	N-acetylglucosamine-6-sulfatase	7.35803e-05	7.29794e-05	6.65406e-05	-0.00356145	-0.0436751
IARS	Isoleucine--tRNA ligase, cytoplasmic	0.000173301	0.000171839	0.000179661	-0.00367863	0.0156542
CPNE3	Copine-3	0.00082915	0.000822088	0.000799805	-0.0037149	-0.0156492
DCTN2	Dynactin subunit 2	0.000418651	0.00041497	0.00040022	-0.00383548	-0.0195527
RPL6	60S ribosomal protein L6	0.00149982	0.00148645	0.00144607	-0.00388858	-0.0158505
HNRNPK	Heterogeneous nuclear ribonucleoprotein K	0.0031526	0.00312328	0.00303958	-0.00405856	-0.0158554
RNH1	Ribonuclease inhibitor	0.000789011	0.000781464	0.000767272	-0.00417411	-0.0121339
NAP1L4	Nucleosome assembly protein 1-like 4	0.000181089	0.000179267	0.00015784	-0.00439114	-0.0596745
HNRNPD	Heterogeneous nuclear ribonucleoprotein D0	0.000808052	0.000799849	0.000804648	-0.00443086	-0.00183341
EIF2S3	Eukaryotic translation initiation factor 2 subunit 3	0.000338806	0.000335353	0.000327242	-0.00444833	-0.0150817
IMMT	MICOS complex subunit MIC60	0.000184893	0.000182956	0.000165483	-0.00457523	-0.0481674
SFN	14-3-3 protein sigma	0.000253896	0.000251209	0.000246663	-0.00462041	-0.0125517
GSPT1	Eukaryotic peptide chain release factor GTP-binding subunit ERF3A	2.26731e-05	2.24283e-05	2.47841e-05	-0.00471433	0.0386612
ECH1	Delta(3,5)-Delta(2,4)-dienoyl-CoA isomerase, mitochondrial	0.000120183	0.000118877	0.000102381	-0.00474551	-0.0696236
PDLIM5	PDZ and LIM domain protein 5	0.000578885	0.000572534	0.000541625	-0.00479051	-0.0288935
SPR	Sepiapterin reductase	1.62318e-05	1.60522e-05	1.26376e-05	-0.00483386	-0.108702
PRKDC	DNA-dependent protein kinase catalytic subunit	0.000510244	0.000504571	0.000487445	-0.00485559	-0.0198522
DDX1	ATP-dependent RNA helicase DDX1	0.000415024	0.000410345	0.000399582	-0.00492406	-0.0164673
MDH2	Malate dehydrogenase, mitochondrial	0.00289661	0.00286392	0.0027164	-0.00492898	-0.0278961
CNDP2	Cytosolic non-specific dipeptidase	0.000123785	0.000122388	0.000138184	-0.00492929	0.047789
TUFM	Elongation factor Tu, mitochondrial	0.000496804	0.000491014	0.000438945	-0.00509041	-0.0537744
RPL18	60S ribosomal protein L18	0.00109538	0.00108254	0.00120587	-0.00511878	0.0417346
RCN2	Reticulocalbin-2	0.000102182	0.000100947	9.05033e-05	-0.00528265	-0.0527118
CBR1	Carbonyl reductase [NADPH] 1	0.000988646	0.000976332	0.000981473	-0.00544303	-0.00316241
ATL3	Atlastin-3	0.00101124	0.000998353	0.0010258	-0.0055704	0.00620883
SRP54	Signal recognition particle 54 kDa protein	0.000133095	0.000131384	0.000158296	-0.00561735	0.0753091
CAPN1	Calpain-1 catalytic subunit	0.000229325	0.000226315	0.000230678	-0.00573831	0.00255443
POLR2C	DNA-directed RNA polymerase II subunit RPB3	6.68059e-05	6.59289e-05	6.36537e-05	-0.00573931	-0.0209913
ANXA6	Annexin A6	0.0029457	0.00290641	0.00294526	-0.0058324	-6.53046e-05
FNTB	Protein farnesyltransferase subunit beta	3.41046e-05	3.36358e-05	3.10551e-05	-0.0060116	-0.0406794
ACTR2	Actin-related protein 2	0.00155573	0.00153433	0.00153329	-0.00601781	-0.00631191
SLC25A3	Phosphate carrier protein, mitochondrial	0.00071102	0.000701041	0.00066169	-0.00613855	-0.0312275
KPNB1	Importin subunit beta-1	0.00189765	0.00187087	0.00180411	-0.00617258	-0.021953
ILK	Integrin-linked protein kinase	0.000723481	0.00071283	0.000507545	-0.00644076	-0.153952
ENO1	Alpha-enolase	0.0179911	0.0177224	0.0176866	-0.0065366	-0.00741467
SDHA	Succinate dehydrogenase [ubiquinone] flavoprotein subunit, mitochondrial	0.000187288	0.000184485	0.000150027	-0.00654854	-0.0963404
EIF3H	Eukaryotic translation initiation factor 3 subunit H	0.000140244	0.000138136	7.93725e-05	-0.00658028	-0.247216
HSD17B12	Very-long-chain 3-oxoacyl-CoA reductase	0.000811655	0.000799113	0.000811062	-0.00676339	-0.000317076
CAPN2	Calpain-2 catalytic subunit	0.000530658	0.000522433	0.000583809	-0.0067836	0.0414564
TRA2A	Transformer-2 protein homolog alpha	4.68083e-05	4.60806e-05	5.00212e-05	-0.00680511	0.0288311
RAP1GDS1	Rap1 GTPase-GDP dissociation stimulator 1	5.44114e-05	5.35436e-05	1.68458e-06	-0.00698227	-1.5092
XRCC5	X-ray repair cross-complementing protein 5	0.00164089	0.00161462	0.0017126	-0.00700767	0.0185767
GSR	Glutathione reductase, mitochondrial	1.22442e-05	1.20471e-05	1.04672e-05	-0.00704909	-0.0681025
WDR1	WD repeat-containing protein 1	0.00047485	0.000467122	0.000461429	-0.00712633	-0.0124513
PFDN2	Prefoldin subunit 2	0.000193777	0.000190578	0.000211017	-0.00722948	0.0370158
PLOD3	Procollagen-lysine,2-oxoglutarate 5-dioxygenase 3	0.000253293	0.000249084	0.000244996	-0.00727717	-0.014465
S100A11	Protein S100-A11	0.00232791	0.00228912	0.00211445	-0.00729862	-0.0417692
AP2S1	AP-2 complex subunit sigma	4.90722e-05	4.82534e-05	4.73713e-05	-0.00730707	-0.0153196
ALDH1B1	Aldehyde dehydrogenase X, mitochondrial	0.000235933	0.000231929	0.000191494	-0.00743329	-0.0906337
HK1	Hexokinase-1	0.000425366	0.000418125	0.000415687	-0.00745671	-0.00999684
RPL13	60S ribosomal protein L13	0.00148304	0.00145733	0.00156074	-0.00759531	0.0221772
CTSD	Cathepsin D	0.000776498	0.000763015	0.000615804	-0.0076071	-0.100697
ATP5F1C	ATP synthase subunit gamma, mitochondrial	0.000383658	0.000376922	0.000326209	-0.00769275	-0.070448
ARHGEF2	Rho guanine nucleotide exchange factor 2	0.000103983	0.00010215	0.000125599	-0.00772243	0.0820242
ATP5PD	ATP synthase subunit d, mitochondrial	0.000276302	0.00027129	0.000207142	-0.00795141	-0.125117
PPCS	Phosphopantothenate--cysteine ligase	3.61411e-05	3.54839e-05	3.88938e-05	-0.00797017	0.0318793
CNN2	Calponin-2	0.000462474	0.000453979	0.00039823	-0.00805169	-0.0649535
PICALM	Phosphatidylinositol-binding clathrin assembly protein	0.000161536	0.000158536	0.000173777	-0.00814127	0.0317244
HK2	Hexokinase-2	3.31574e-05	3.25287e-05	3.87152e-05	-0.0083143	0.0673005
EIF3C	Eukaryotic translation initiation factor 3 subunit C	0.000383996	0.000376583	0.000385954	-0.00846634	0.0022088
COLGALT1	Procollagen galactosyltransferase 1	0.000887411	0.000870161	0.000866153	-0.00852546	-0.0105304
NSF	Vesicle-fusing ATPase	5.30909e-05	5.20578e-05	4.83093e-05	-0.00853441	-0.0409896
FLII	Protein flightless-1 homolog	0.000145468	0.000142605	0.000143163	-0.00863012	-0.00693476
LGALS1	Galectin-1	0.0185542	0.0181827	0.0189875	-0.00878518	0.0100243
SKP1	S-phase kinase-associated protein 1	0.000219749	0.000215337	0.000193941	-0.00880861	-0.0542573
BLVRB	Flavin reductase (NADPH)	0.000337664	0.000330842	0.000327999	-0.00886415	-0.012613
PAK2	Serine/threonine-protein kinase PAK 2	0.000168796	0.000165351	0.000182815	-0.00895504	0.0346511
ERLIN2	Erlin-2	0.000286884	0.000281013	0.00028479	-0.00897913	-0.00318042
GSN	Gelsolin	0.000213599	0.000209218	0.000208319	-0.00899939	-0.0108695
COPB1	Coatomer subunit beta	0.000744402	0.000729075	0.000730789	-0.00903514	-0.00801545
ITGB1	Integrin beta-1	0.00100613	0.000985115	0.000987041	-0.00916522	-0.00831699
YARS	Tyrosine--tRNA ligase, cytoplasmic	0.000430732	0.000421615	0.000440975	-0.00929082	0.0102075
AIMP1	Aminoacyl tRNA synthase complex-interacting multifunctional protein 1	0.000175264	0.000171526	0.000180401	-0.00936266	0.0125444
ERP29	Endoplasmic reticulum resident protein 29	0.000783859	0.000766936	0.000768223	-0.00947885	-0.00875042
ARPC3	Actin-related protein 2/3 complex subunit 3	0.00044964	0.000439832	0.000443924	-0.00957787	-0.00555627
CORO1C	Coronin-1C	0.000804785	0.000786507	0.00076278	-0.00997738	-0.0232804
GANAB	Neutral alpha-glucosidase AB	0.00163436	0.00159713	0.00157609	-0.0100078	-0.0157658
BAG2	BAG family molecular chaperone regulator 2	0.000196284	0.000191773	0.000193802	-0.0100959	-0.0055262
PGM1	Phosphoglucomutase-1	0.000461363	0.000450658	0.000374857	-0.0101952	-0.0901772
ARPC1A	Actin-related protein 2/3 complex subunit 1A	6.11493e-05	5.97023e-05	6.30632e-05	-0.0104003	0.0133843
LDHB	L-lactate dehydrogenase B chain	0.00527181	0.00514645	0.00512482	-0.0104518	-0.012281
CDK1	Cyclin-dependent kinase 1	0.000117352	0.000114558	0.000111873	-0.0104645	-0.020763
SUMF2	Inactive C-alpha-formylglycine-generating enzyme 2	9.01283e-05	8.79396e-05	8.08036e-05	-0.0106767	-0.0474306
GBE1	1,4-alpha-glucan-branching enzyme	0.000761731	0.000743209	0.000812916	-0.0106903	0.0282446
MARCKSL1	MARCKS-related protein	1.4479e-05	1.41268e-05	1.59921e-05	-0.0106942	0.0431679
EHD1	EH domain-containing protein 1	0.000341596	0.000333255	0.00032337	-0.0107353	-0.0238121
PKM	Pyruvate kinase PKM	0.0160509	0.0156529	0.0162913	-0.0109053	0.0064572
PGM2	Phosphoglucomutase-2	1.8641e-05	1.81669e-05	1.65204e-05	-0.0111877	-0.0524492
MYO1C	Unconventional myosin-Ic	0.000748166	0.000729038	0.000753992	-0.0112481	0.00336855
SYPL1	Synaptophysin-like protein 1	0.000362917	0.000353571	0.000350133	-0.0113306	-0.015574
ABCD3	ATP-binding cassette sub-family D member 3	7.21478e-05	7.02738e-05	7.18525e-05	-0.0114296	-0.00178105
PSMA4	Proteasome subunit alpha type-4	0.000247019	0.000240595	0.000229012	-0.0114442	-0.0328723
RPS28	40S ribosomal protein S28	0.000989288	0.000963553	0.000969392	-0.0114468	-0.0088231
CTNNA1	Catenin alpha-1	0.000451598	0.000439718	0.000449635	-0.011578	-0.00189186
SNRPE	Small nuclear ribonucleoprotein E	0.000581368	0.000565727	0.000572762	-0.0118439	-0.00647634
TMX3	Protein disulfide-isomerase TMX3	0.00033007	0.000321187	0.00035084	-0.0118486	0.0265022
DYNC1LI1	Cytoplasmic dynein 1 light intermediate chain 1	0.000244092	0.000237461	0.000257441	-0.0119615	0.0231238
BASP1	Brain acid soluble protein 1	5.12428e-05	4.98506e-05	5.61988e-05	-0.0119623	0.0400943
ARHGDIA	Rho GDP-dissociation inhibitor 1	0.000717165	0.000697614	0.000693515	-0.0120036	-0.014563
HNRNPA0	Heterogeneous nuclear ribonucleoprotein A0	0.00021494	0.000209034	0.000196692	-0.0120986	-0.0385288
DNAJB11	DnaJ homolog subfamily B member 11	0.000222458	0.000216326	0.000216795	-0.0121402	-0.0112002
SEC61B	Protein transport protein Sec61 subunit beta	4.12543e-05	4.01158e-05	4.33621e-05	-0.0121542	0.0216412
PCNA	Proliferating cell nuclear antigen	0.00105027	0.00102121	0.000951495	-0.0121872	-0.0428954
RPL23	60S ribosomal protein L23	0.0015103	0.00146839	0.00154536	-0.0122235	0.00996524
DFFA	DNA fragmentation factor subunit alpha	3.92104e-05	3.81197e-05	3.36197e-05	-0.0122519	-0.0668082
PPIC	Peptidyl-prolyl cis-trans isomerase C	0.000127825	0.000124256	0.000123479	-0.0122966	-0.0150203
ETFA	Electron transfer flavoprotein subunit alpha, mitochondrial	8.50612e-05	8.26842e-05	5.77728e-05	-0.0123089	-0.168008
TXNL1	Thioredoxin-like protein 1	0.00031641	0.000307567	0.000311956	-0.0123107	-0.00615675
CALR	Calreticulin	0.00266202	0.00258752	0.00278285	-0.0123275	0.0192791
PARK7	Protein/nucleic acid deglycase DJ-1	0.00107638	0.00104603	0.0010835	-0.0124182	0.0028632
RFC5	Replication factor C subunit 5	3.08223e-05	2.99528e-05	3.52651e-05	-0.0124271	0.0584802
DDX39B	Spliceosome RNA helicase DDX39B	0.000277615	0.000269634	0.000285141	-0.0126678	0.0116158
GLO1	Lactoylglutathione lyase	0.000976637	0.000948368	0.00100183	-0.0127562	0.011063
RPS23	40S ribosomal protein S23	0.000287642	0.000279308	0.00028502	-0.0127693	-0.0039762
DECR1	2,4-dienoyl-CoA reductase, mitochondrial	0.000519391	0.000504265	0.000488697	-0.0128358	-0.0264543
FKBP10	Peptidyl-prolyl cis-trans isomerase FKBP10	0.000924604	0.000897537	0.000851986	-0.0129034	-0.0355235
SCRN1	Secernin-1	0.000158042	0.000153377	0.000156626	-0.0130145	-0.00391067
STMN1	Stathmin	0.00118239	0.00114735	0.00114039	-0.0130658	-0.0157072
TAGLN2	Transgelin-2	0.00576845	0.00559589	0.0053509	-0.0131902	-0.0326325
MYOF	Myoferlin	0.000633477	0.000614457	0.000600685	-0.013239	-0.023084
SRM	Spermidine synthase	0.000953373	0.000924483	0.000999113	-0.0133638	0.0203517
FASN	Fatty acid synthase	0.000642241	0.000622773	0.000652486	-0.0133681	0.00687293
RPS2	40S ribosomal protein S2	0.00093122	0.000902799	0.000879703	-0.0134616	-0.0247166
DDB1	DNA damage-binding protein 1	0.000363947	0.000352793	0.000309697	-0.013517	-0.0701
TXLNA	Alpha-taxilin	4.52997e-05	4.38963e-05	4.15225e-05	-0.0136678	-0.0378125
RUVBL2	RuvB-like 2	0.000791698	0.000767137	0.000786054	-0.0136868	-0.00310755
BZW2	Basic leucine zipper and W2 domain-containing protein 2	0.000119049	0.000115353	0.000118016	-0.0136989	-0.00378607
ETF1	Eukaryotic peptide chain release factor subunit 1	0.000535264	0.000518317	0.000513791	-0.0139722	-0.0177813
SFXN1	Sideroflexin-1	8.83886e-05	8.55823e-05	7.20969e-05	-0.0140124	-0.08848
PRKCSH	Glucosidase 2 subunit beta	0.00181754	0.00175962	0.00163991	-0.0140644	-0.0446645
UBAP2L	Ubiquitin-associated protein 2-like	7.16143e-05	6.93236e-05	6.39828e-05	-0.0141188	-0.0489364
RPS24	40S ribosomal protein S24	0.00112866	0.00109248	0.0011434	-0.0141483	0.00563392
GAPDH	Glyceraldehyde-3-phosphate dehydrogenase	0.0255836	0.0247545	0.0260573	-0.0143066	0.00796863
HYOU1	Hypoxia up-regulated protein 1	0.000945612	0.000914931	0.00106388	-0.014325	0.0511812
SRSF2	Serine/arginine-rich splicing factor 2	0.000371265	0.000358963	0.000386541	-0.0146345	0.0175119
NDRG1	Protein NDRG1	0.00040389	0.000390398	0.000442609	-0.0147553	0.0397571
EPRS	Bifunctional glutamate/proline--tRNA ligase	0.000318478	0.000307808	0.000337915	-0.0147996	0.0257287
LSM12	Protein LSM12 homolog	3.12394e-05	3.01874e-05	3.77596e-05	-0.0148763	0.0823252
RAB21	Ras-related protein Rab-21	9.02912e-05	8.72378e-05	8.53495e-05	-0.0149407	-0.0244444
TMEM109	Transmembrane protein 109	0.000276086	0.000266739	0.000268508	-0.0149573	-0.0120873
SH3BGRL3	SH3 domain-binding glutamic acid-rich-like protein 3	0.000258022	0.000249282	0.000268258	-0.014967	0.0168954
GPNMB	Transmembrane glycoprotein NMB	0.000390044	0.000376814	0.000394293	-0.0149857	0.00470598
PGK1	Phosphoglycerate kinase 1	0.00191441	0.00184892	0.00191581	-0.0151178	0.000315824
RTRAF	RNA transcription, translation and transport factor protein	0.000303335	0.000292933	0.000278748	-0.0151541	-0.0367106
SURF4	Surfeit locus protein 4	0.000359771	0.000347349	0.000329461	-0.0152595	-0.0382218
STAT1	Signal transducer and activator of transcription 1-alpha/beta	0.000581496	0.000561364	0.000626133	-0.0153025	0.0321201
RAN	GTP-binding nuclear protein Ran	0.00207683	0.00200446	0.00192193	-0.015405	-0.0336648
RPS9	40S ribosomal protein S9	0.00270106	0.00260666	0.00260948	-0.0154501	-0.0149808
SDCBP	Syntenin-1	0.000950612	0.000917185	0.000941102	-0.0155463	-0.00436692
ASAH1	Acid ceramidase	7.24047e-05	6.98366e-05	1.6689e-05	-0.0156834	-0.637338
PPP1R7	Protein phosphatase 1 regulatory subunit 7	0.000118404	0.000114139	0.000121853	-0.0159342	0.0124695
RAB7A	Ras-related protein Rab-7a	0.00182969	0.00176352	0.0017711	-0.0159963	-0.0141331
PSMA7	Proteasome subunit alpha type-7	0.00037348	0.000359862	0.000316946	-0.016131	-0.0712814
MAPRE1	Microtubule-associated protein RP/EB family member 1	0.000241247	0.000232426	0.000242185	-0.016178	0.00168484
EIF2B4	Translation initiation factor eIF-2B subunit delta	0.000105434	0.000101565	0.000104473	-0.0162365	-0.00397553
GPI	Glucose-6-phosphate isomerase	0.000895975	0.000862757	0.000866393	-0.0164077	-0.0145811
PITPNB	Phosphatidylinositol transfer protein beta isoform	0.000280849	0.000270394	0.000287616	-0.0164761	0.0103392
ECE1	Endothelin-converting enzyme 1	7.83289e-05	7.54068e-05	8.37782e-06	-0.0165112	-0.970791
PSMC4	26S proteasome regulatory subunit 6B	0.000177321	0.000170683	0.000172872	-0.0165703	-0.011036
DDX39A	ATP-dependent RNA helicase DDX39A	0.000249476	0.000240129	0.000223204	-0.0165844	-0.0483264
RPL9	60S ribosomal protein L9	0.000555985	0.000535024	0.000551069	-0.01669	-0.00385685
P4HA1	Prolyl 4-hydroxylase subunit alpha-1	0.000149587	0.000143928	0.000124178	-0.016746	-0.0808464
DSTN	Destrin	0.00154134	0.00148286	0.00145653	-0.0167997	-0.0245782
APOBEC3C	DNA dC->dU-editing enzyme APOBEC-3C	0.000101117	9.72755e-05	8.63856e-05	-0.0168214	-0.0683836
EIF3F	Eukaryotic translation initiation factor 3 subunit F	0.000416509	0.000400663	0.000401506	-0.0168449	-0.0159324
DDX5	Probable ATP-dependent RNA helicase DDX5	0.000643841	0.000619189	0.000554375	-0.0169552	-0.064975
RPS6	40S ribosomal protein S6	0.00105875	0.00101801	0.00105839	-0.0170416	-0.000147456
SPCS3	Signal peptidase complex subunit 3	9.32162e-05	8.96272e-05	9.49219e-05	-0.0170517	0.00787535
EIF4G1	Eukaryotic translation initiation factor 4 gamma 1	0.00061156	0.000587902	0.000555644	-0.0171339	-0.0416428
USO1	General vesicular transport factor p115	2.65404e-06	2.55106e-06	4.1971e-06	-0.0171865	0.199041
IDH1	Isocitrate dehydrogenase [NADP] cytoplasmic	0.000618985	0.000594879	0.000606675	-0.0172517	-0.008724
SEC31A	Protein transport protein Sec31A	0.000439547	0.00042234	0.000399315	-0.017343	-0.0416896
SF3A1	Splicing factor 3A subunit 1	0.000167016	0.000160462	0.000155782	-0.0173862	-0.0302415
VAT1	Synaptic vesicle membrane protein VAT-1 homolog	0.00097056	0.000932287	0.000940035	-0.0174728	-0.0138785
DRG2	Developmentally-regulated GTP-binding protein 2	3.06204e-05	2.94078e-05	2.98022e-05	-0.0175484	-0.0117623
PRDX2	Peroxiredoxin-2	0.000379557	0.000364238	0.000382422	-0.0178913	0.00326597
LMO7	LIM domain only protein 7	0.000170285	0.000163397	0.000169621	-0.0179328	-0.00169761
TCP1	T-complex protein 1 subunit alpha	0.000749769	0.000719408	0.000792395	-0.017952	0.0240144
APMAP	Adipocyte plasma membrane-associated protein	0.000279557	0.000268226	0.00027297	-0.0179698	-0.0103556
UBQLN1	Ubiquilin-1	0.000101705	9.75687e-05	0.000102685	-0.0180334	0.00416384
AP2M1	AP-2 complex subunit mu	0.000208276	0.00019967	0.000183027	-0.018327	-0.0561245
PSMA5	Proteasome subunit alpha type-5	0.00018748	0.000179702	0.000168275	-0.0184012	-0.0469339
ATAD3A	ATPase family AAA domain-containing protein 3A	0.000194781	0.000186617	0.000183343	-0.018597	-0.026283
LAMB1	Laminin subunit beta-1	0.00016884	0.000161751	0.000147925	-0.0186289	-0.0574343
EIF3E	Eukaryotic translation initiation factor 3 subunit E	0.000650661	0.000623174	0.000634855	-0.0187451	-0.0106799
TPR	Nucleoprotein TPR	0.000138765	0.000132835	0.000126098	-0.0189659	-0.0415729
AUP1	Ancient ubiquitous protein 1	5.359e-05	5.12942e-05	3.89612e-05	-0.0190151	-0.138451
GDI2	Rab GDP dissociation inhibitor beta	0.00117731	0.00112685	0.00117916	-0.0190248	0.000682034
KHDRBS1	KH domain-containing, RNA-binding, signal transduction-associated protein 1	0.000273778	0.000262039	0.000228391	-0.0190323	-0.0787195
PRDX6	Peroxiredoxin-6	0.00145896	0.00139619	0.00146831	-0.0190977	0.00277511
RAB13	Ras-related protein Rab-13	7.47305e-05	7.14997e-05	7.20966e-05	-0.0191933	-0.0155832
MAP1A	Microtubule-associated protein 1A	0.000101896	9.74898e-05	9.45126e-05	-0.0191982	-0.0326674
DERL1	Derlin-1	0.000353916	0.000338582	0.000351743	-0.0192369	-0.0026748
H1F0	Histone H1.0	0.000674456	0.000645152	0.000665131	-0.0192911	-0.00604589
CLIC4	Chloride intracellular channel protein 4	0.00120883	0.00115626	0.00117906	-0.0193108	-0.0108311
STIP1	Stress-induced-phosphoprotein 1	0.0015482	0.0014804	0.00159221	-0.0194475	0.0121722
PRAF2	PRA1 family protein 2	0.000141399	0.000135199	0.000127084	-0.0194726	-0.0463551
TMEM33	Transmembrane protein 33	0.000151975	0.000145305	0.000134006	-0.0194905	-0.054646
HP1BP3	Heterochromatin protein 1-binding protein 3	0.000210238	0.000200984	0.000228848	-0.0195509	0.0368363
PCBP2	Poly(rC)-binding protein 2	0.00092083	0.000880262	0.000826866	-0.0195677	-0.0467441
2018-09-02	Septin-2	0.000433853	0.000414714	0.000416389	-0.0195945	-0.017844
TFRC	Transferrin receptor protein 1	0.000774246	0.000739904	0.00073789	-0.0197037	-0.0208874
AK6	Adenylate kinase isoenzyme 6	1.82129e-05	1.73993e-05	1.70283e-05	-0.0198481	-0.029207
GRHPR	Glyoxylate reductase/hydroxypyruvate reductase	8.88303e-05	8.48517e-05	9.23866e-05	-0.0199005	0.0170481
NOMO2	Nodal modulator 2	4.87248e-05	4.65362e-05	4.86048e-05	-0.0199594	-0.00107062
SUMO4	Small ubiquitin-related modifier 4	0.000149029	0.000142303	0.000131563	-0.0200564	-0.0541371
UBR4	E3 ubiquitin-protein ligase UBR4	0.000129001	0.000123174	0.000109631	-0.0200736	-0.0706597
AP3D1	AP-3 complex subunit delta-1	0.000153877	0.000146913	0.000142608	-0.0201133	-0.0330288
NAPA	Alpha-soluble NSF attachment protein	0.000590529	0.000563795	0.000573298	-0.0201196	-0.0128611
VTA1	Vacuolar protein sorting-associated protein VTA1 homolog	3.14102e-05	2.99838e-05	2.98212e-05	-0.0201845	-0.0225464
RDH11	Retinol dehydrogenase 11	8.10352e-05	7.73541e-05	6.53359e-05	-0.0201904	-0.0935218
OAT	Ornithine aminotransferase, mitochondrial	0.000812024	0.000775022	0.000697598	-0.0202552	-0.065964
NEXN	Nexilin	0.000155597	0.000148478	0.000134628	-0.0203368	-0.0628632
PRDX3	Thioredoxin-dependent peroxide reductase, mitochondrial	0.000174883	0.000166882	0.000148954	-0.0203373	-0.0696939
PHGDH	D-3-phosphoglycerate dehydrogenase	0.00129555	0.0012362	0.00150959	-0.0203668	0.0664051
PRDX5	Peroxiredoxin-5, mitochondrial	0.000784343	0.000748138	0.000753015	-0.0205242	-0.0177022
KANK2	KN motif and ankyrin repeat domain-containing protein 2	4.64428e-05	4.42962e-05	9.15853e-06	-0.020552	-0.705093
ARF6	ADP-ribosylation factor 6	0.000211891	0.000202032	0.000170977	-0.0206928	-0.0931747
APEH	Acylamino-acid-releasing enzyme	0.000153498	0.00014631	0.000154119	-0.0208283	0.00175385
RPS17	40S ribosomal protein S17	0.000486967	0.000464123	0.000454127	-0.0208662	-0.0303224
TAGLN	Transgelin	0.00486924	0.00463982	0.00469788	-0.0209606	-0.0155595
RPS18	40S ribosomal protein S18	0.00157417	0.00149968	0.00152751	-0.0210514	-0.0130667
NAP1L1	Nucleosome assembly protein 1-like 1	0.000934825	0.000890166	0.000848258	-0.0212593	-0.0422025
RPL14	60S ribosomal protein L14	0.00139688	0.00132897	0.00142466	-0.0216434	0.00855091
PSMD4	26S proteasome non-ATPase regulatory subunit 4	0.000208996	0.000198805	0.000182475	-0.0217086	-0.0589347
GNG12	Guanine nucleotide-binding protein G(I)/G(S)/G(O) subunit gamma-12	0.000663476	0.000631036	0.000587679	-0.0217714	-0.0526847
ETHE1	Persulfide dioxygenase ETHE1, mitochondrial	5.37889e-05	5.11398e-05	4.94171e-05	-0.0219338	-0.0368149
CAP1	Adenylyl cyclase-associated protein 1	0.00303407	0.0028834	0.00284041	-0.0221199	-0.0286438
TK1	Thymidine kinase, cytosolic	7.29032e-05	6.92682e-05	6.9452e-05	-0.0222126	-0.0210613
HNRNPL	Heterogeneous nuclear ribonucleoprotein L	0.000844789	0.000802527	0.000821266	-0.0222884	-0.0122642
EMC2	ER membrane protein complex subunit 2	6.72508e-06	6.38788e-06	9.39305e-06	-0.0223407	0.145109
HAT1	Histone acetyltransferase type B catalytic subunit	2.50409e-05	2.37844e-05	1.70876e-05	-0.0223583	-0.165968
NDE1	Nuclear distribution protein nudE homolog 1	1.76457e-05	1.67471e-05	4.44464e-06	-0.0226995	-0.598802
MAP7D1	MAP7 domain-containing protein 1	0.000116809	0.000110808	0.000102664	-0.0229034	-0.0560553
ATP1A1	Sodium/potassium-transporting ATPase subunit alpha-1	0.000556128	0.000527555	0.000522152	-0.0229072	-0.0273781
PSMD14	26S proteasome non-ATPase regulatory subunit 14	0.000301657	0.000286129	0.000266967	-0.0229517	-0.0530559
SF3B6	Splicing factor 3B subunit 6	7.4835e-05	7.09792e-05	7.12294e-05	-0.0229734	-0.0214457
SLC25A1	Tricarboxylate transport protein, mitochondrial	0.000286975	0.000272063	0.000234607	-0.0231741	-0.0875033
AHCY	Adenosylhomocysteinase	0.000814629	0.000772173	0.000804101	-0.0232453	-0.00564929
NT5E	5'-nucleotidase	0.000218618	0.000207201	0.000164524	-0.0232926	-0.123455
UGDH	UDP-glucose 6-dehydrogenase	0.00117227	0.00111044	0.00119977	-0.0235307	0.0100718
SNRNP200	U5 small nuclear ribonucleoprotein 200 kDa helicase	0.000146649	0.00013887	0.000116836	-0.0236727	-0.0987025
MGST3	Microsomal glutathione S-transferase 3	0.000317687	0.000300789	0.000307869	-0.0237375	-0.0136338
YWHAE	14-3-3 protein epsilon	0.00172311	0.00163093	0.0017236	-0.0238789	0.000123149
ANP32B	Acidic leucine-rich nuclear phosphoprotein 32 family member B	0.000324729	0.000307296	0.000298934	-0.0239647	-0.0359457
PSME2	Proteasome activator complex subunit 2	0.000869026	0.000821973	0.0008704	-0.0241753	0.000686167
TKT	Transketolase	0.00362109	0.00342492	0.00325162	-0.0241886	-0.0467392
RRM2	Ribonucleoside-diphosphate reductase subunit M2	0.000256984	0.000243002	0.000202526	-0.0242973	-0.103426
BUB3	Mitotic checkpoint protein BUB3	0.000111592	0.000105508	0.000117481	-0.0243495	0.0223348
ENAH	Protein enabled homolog	1.69969e-05	1.60663e-05	1.1572e-06	-0.0244526	-1.16696
UBE2K	Ubiquitin-conjugating enzyme E2 K	0.000120003	0.000113429	0.000104594	-0.0244693	-0.0596859
TARDBP	TAR DNA-binding protein 43	0.000121028	0.000114381	9.41672e-05	-0.0245288	-0.108985
MTDH	Protein LYRIC	0.000288185	0.000272307	0.000291939	-0.0246125	0.00562103
P4HB	Protein disulfide-isomerase	0.00227407	0.00214822	0.00237673	-0.0247259	0.0191752
ARPC4	Actin-related protein 2/3 complex subunit 4	0.00201552	0.00190223	0.00192743	-0.0251235	-0.0194097
TTYH3	Protein tweety homolog 3	3.02716e-05	2.857e-05	2.78765e-05	-0.025125	-0.0357976
GYS1	Glycogen [starch] synthase, muscle	0.000129036	0.000121694	0.000122287	-0.0254413	-0.0233303
PTPA	Serine/threonine-protein phosphatase 2A activator	8.51445e-05	8.02929e-05	8.66917e-05	-0.0254794	0.00782109
GYG1	Glycogenin-1	0.000127646	0.000120358	0.000115801	-0.0255317	-0.042293
XPO1	Exportin-1	0.00079084	0.0007456	0.00071449	-0.025583	-0.0440923
OSTF1	Osteoclast-stimulating factor 1	4.86176e-05	4.58219e-05	4.37772e-05	-0.0257207	-0.0455456
ATP1B3	Sodium/potassium-transporting ATPase subunit beta-3	0.000255261	0.000240555	0.000239677	-0.0257702	-0.0273589
PYCR1	Pyrroline-5-carboxylate reductase 1, mitochondrial	0.000117822	0.000111029	8.42173e-05	-0.0257896	-0.145826
EHD4	EH domain-containing protein 4	0.000156584	0.000147486	0.000156462	-0.0259964	-0.000338466
MYO1E	Unconventional myosin-Ie	7.04962e-05	6.63847e-05	6.82104e-05	-0.0260972	-0.0143151
MGST1	Microsomal glutathione S-transferase 1	0.00027613	0.000259862	0.000273788	-0.0263719	-0.003699
MARS	Methionine--tRNA ligase, cytoplasmic	0.000142017	0.000133546	0.000144629	-0.0267105	0.00791569
TMED2	Transmembrane emp24 domain-containing protein 2	0.0001239	0.000116484	0.000114296	-0.0268043	-0.0350418
MGLL	Monoglyceride lipase	0.000383753	0.000360545	0.000337999	-0.0270922	-0.055136
ITGB5	Integrin beta-5	9.49327e-05	8.91858e-05	7.20402e-05	-0.0271197	-0.119841
NME2	Nucleoside diphosphate kinase B	0.000717219	0.00067376	0.000723925	-0.0271462	0.00404213
EIF5A	Eukaryotic translation initiation factor 5A-1	0.00289032	0.00271491	0.00284038	-0.0271896	-0.007569
RPS10	40S ribosomal protein S10	0.00110246	0.00103545	0.00104103	-0.0272339	-0.0249021
DAB2	Disabled homolog 2	9.65978e-05	9.04665e-05	8.83098e-05	-0.0284793	-0.0389581
EEF2	Elongation factor 2	0.00564544	0.00528302	0.00530507	-0.0288153	-0.027007
HARS	Histidine--tRNA ligase, cytoplasmic	0.000429244	0.000401666	0.000424999	-0.0288394	-0.0043166
SAR1B	GTP-binding protein SAR1b	0.000194464	0.000181952	0.000188769	-0.0288822	-0.0129102
TNPO3	Transportin-3	0.000153506	0.000143599	0.000113632	-0.0289732	-0.130626
SF1	Splicing factor 1	5.51633e-05	5.15949e-05	5.63857e-05	-0.0290439	0.00951883
ALDH7A1	Alpha-aminoadipic semialdehyde dehydrogenase	0.000679692	0.000635593	0.000599244	-0.0291333	-0.0547089
RSU1	Ras suppressor protein 1	0.000425774	0.000398116	0.000397873	-0.0291696	-0.0294344
LAMP1	Lysosome-associated membrane glycoprotein 1	0.000444948	0.000415953	0.000414497	-0.0292658	-0.0307878
ANXA11	Annexin A11	0.000249804	0.000233468	0.000228109	-0.0293713	-0.0394576
HSPE1	10 kDa heat shock protein, mitochondrial	0.00167095	0.00156155	0.00160619	-0.0294072	-0.0171652
THY1	Thy-1 membrane glycoprotein	0.00113838	0.00106384	0.00108058	-0.0294095	-0.0226316
MCM6	DNA replication licensing factor MCM6	0.000100148	9.35715e-05	9.80545e-05	-0.0294982	-0.00917457
RPSA	40S ribosomal protein SA	0.00263977	0.00246343	0.00262293	-0.0300259	-0.00277844
RPL32	60S ribosomal protein L32	0.000487655	0.000454983	0.000544458	-0.030118	0.0478512
DHX9	ATP-dependent RNA helicase A	0.000751146	0.000700819	0.000663782	-0.0301182	-0.053699
SLC38A2	Sodium-coupled neutral amino acid transporter 2	0.000118687	0.000110725	0.000122432	-0.0301548	0.0134936
PSMB1	Proteasome subunit beta type-1	9.33723e-05	8.71061e-05	8.06692e-05	-0.0301694	-0.0635103
HNRNPA1	Heterogeneous nuclear ribonucleoprotein A1	0.00241188	0.00224927	0.00241983	-0.0303145	0.00142753
HSPB1	Heat shock protein beta-1	0.0127869	0.011923	0.0121568	-0.0303797	-0.0219433
RPS19	40S ribosomal protein S19	0.00125748	0.00117198	0.001194	-0.0305814	-0.0224947
VPS29	Vacuolar protein sorting-associated protein 29	3.55695e-05	3.31403e-05	2.98059e-05	-0.030721	-0.0767758
SF3B3	Splicing factor 3B subunit 3	0.000518536	0.000483048	0.000462855	-0.0307885	-0.0493341
COMT	Catechol O-methyltransferase	0.000479635	0.00044615	0.000449471	-0.0314299	-0.0282096
EHD2	EH domain-containing protein 2	0.000957667	0.000890776	0.000836617	-0.0314461	-0.0586876
SCAMP3	Secretory carrier-associated membrane protein 3	4.50536e-05	4.18836e-05	5.12366e-05	-0.0316854	0.0558504
VIM	Vimentin	0.0733552	0.068191	0.0686764	-0.0317037	-0.0286229
NCAPG	Condensin complex subunit 3	3.64822e-05	3.38917e-05	3.38645e-05	-0.031988	-0.032336
FXR2	Fragile X mental retardation syndrome-related protein 2	2.42963e-05	2.25654e-05	2.43089e-05	-0.0320961	0.000225354
FAM98B	Protein FAM98B	3.98282e-05	3.69868e-05	3.66631e-05	-0.0321441	-0.0359617
CFL2	Cofilin-2	0.00014181	0.000131685	0.000135679	-0.0321704	-0.0191935
AP1B1	AP-1 complex subunit beta-1	0.000231363	0.000214817	0.000251506	-0.032224	0.0362547
SERPINB6	Serpin B6	4.82407e-05	4.46969e-05	8.69262e-05	-0.0331364	0.255737
SRSF3	Serine/arginine-rich splicing factor 3	0.000107185	9.92667e-05	0.000105888	-0.0333292	-0.00528397
ATP6V1B2	V-type proton ATPase subunit B, brain isoform	0.000239255	0.000221512	0.00024166	-0.0334641	0.0043445
CDC73	Parafibromin	2.29461e-05	2.12338e-05	1.77643e-05	-0.0336818	-0.11116
NUCB2	Nucleobindin-2	1.42826e-05	1.32084e-05	1.42366e-05	-0.0339553	-0.00140057
RPS25	40S ribosomal protein S25	0.00149994	0.00138563	0.00149353	-0.0344274	-0.00185886
ATP6V1C1	V-type proton ATPase subunit C 1	0.000355954	0.000328513	0.000374668	-0.0348408	0.0222532
GART	Trifunctional purine biosynthetic protein adenosine-3	0.000551959	0.000509383	0.000532195	-0.0348622	-0.0158363
RPL28	60S ribosomal protein L28	5.85654e-05	5.40346e-05	5.31068e-05	-0.0349699	-0.042491
FLNC	Filamin-C	0.000529934	0.000488901	0.000535977	-0.0350008	0.00492402
CD99	CD99 antigen	3.51373e-06	3.24087e-06	4.6065e-06	-0.0351058	0.117603
PPIA	Peptidyl-prolyl cis-trans isomerase A	0.0172348	0.0158843	0.0168748	-0.0354391	-0.00916827
DDT	D-dopachrome decarboxylase	0.00105675	0.000973666	0.000983266	-0.0355643	-0.0313032
PIGU	Phosphatidylinositol glycan anchor biosynthesis class U protein	3.2872e-05	3.02732e-05	2.23954e-05	-0.0357674	-0.166667
HLA-A	HLA class I histocompatibility antigen, A-3 alpha chain	0.000371661	0.000342178	0.000363557	-0.0358944	-0.00957417
C1orf174	UPF0688 protein C1orf174	3.63323e-06	3.34107e-06	2.86657e-06	-0.0364071	-0.10293
HEBP1	Heme-binding protein 1	2.42472e-05	2.22714e-05	3.09303e-05	-0.0369132	0.105723
RBM14	RNA-binding protein 14	8.70049e-05	7.98903e-05	8.9053e-05	-0.0370494	0.0101047
PEA15	Astrocytic phosphoprotein PEA-15	8.59309e-05	7.88899e-05	8.70145e-05	-0.0371281	0.00544211
UBE2N	Ubiquitin-conjugating enzyme E2 N	0.000140154	0.000128669	0.000145775	-0.0371312	0.0170784
CCT2	T-complex protein 1 subunit beta	0.000835671	0.000767113	0.000747825	-0.0371763	-0.0482353
SNRPF	Small nuclear ribonucleoprotein F	1.83967e-05	1.68874e-05	1.65749e-05	-0.0371781	-0.0452889
PNP	Purine nucleoside phosphorylase	0.000189699	0.000174113	0.000189706	-0.0372341	1.60113e-05
TIMM44	Mitochondrial import inner membrane translocase subunit TIM44	6.49427e-05	5.95887e-05	5.96263e-05	-0.037366	-0.0370925
UGP2	UTP--glucose-1-phosphate uridylyltransferase	0.000131372	0.00012039	6.64363e-05	-0.037912	-0.296098
FARSA	Phenylalanine--tRNA ligase alpha subunit	0.000104212	9.54792e-05	0.000101153	-0.0380069	-0.0129356
PYGB	Glycogen phosphorylase, brain form	0.00014067	0.000128717	0.000143818	-0.038566	0.00961057
SRRT	Serrate RNA effector molecule homolog	7.09588e-05	6.49204e-05	5.94469e-05	-0.0386254	-0.0768774
GMPS	GMP synthase [glutamine-hydrolyzing]	0.000392886	0.000359241	0.00034785	-0.03888	-0.0528747
TARS	Threonine--tRNA ligase, cytoplasmic	0.000983668	0.000898807	0.00103686	-0.0391823	0.0228716
FIS1	Mitochondrial fission 1 protein	8.49404e-05	7.74954e-05	7.52427e-05	-0.0398387	-0.0526498
SLC1A5	Neutral amino acid transporter B(0)	0.000561574	0.000512263	0.000615436	-0.0399139	0.0397758
SF3B1	Splicing factor 3B subunit 1	0.000266318	0.000242842	0.000236132	-0.0400774	-0.0522456
CD59	CD59 glycoprotein	3.04577e-05	2.77719e-05	3.4308e-05	-0.0400916	0.0516981
GALK1	Galactokinase	3.99294e-05	3.63424e-05	4.05167e-05	-0.0408783	0.00634187
UBE2D3	Ubiquitin-conjugating enzyme E2 D3	0.000161728	0.000147015	0.000143663	-0.0414232	-0.0514391
NOP56	Nucleolar protein 56	0.00021785	0.000198004	0.000224432	-0.0414828	0.012927
RRBP1	Ribosome-binding protein 1	0.000870323	0.00079061	0.00086565	-0.041718	-0.00233832
TRIP13	Pachytene checkpoint protein 2 homolog	0.000111331	0.000101117	0.000109398	-0.0417925	-0.00760893
RPS3	40S ribosomal protein S3	0.00172306	0.00156335	0.00165915	-0.0422461	-0.0164162
ASNA1	ATPase ASNA1	0.000244613	0.000221864	0.00023419	-0.0423935	-0.0189117
ANPEP	Aminopeptidase N	0.000804326	0.000729348	0.000782796	-0.0424978	-0.0117838
ABCF1	ATP-binding cassette sub-family F member 1	0.000132983	0.000120315	0.000130607	-0.0434787	-0.00783215
EGFR	Epidermal growth factor receptor	4.36465e-05	3.94811e-05	4.37454e-05	-0.0435603	0.00098294
RAB18	Ras-related protein Rab-18	0.000124755	0.000112825	0.000133886	-0.0436541	0.0306761
EIF1AX	Eukaryotic translation initiation factor 1A, X-chromosomal	4.23861e-05	3.83058e-05	2.41081e-05	-0.043959	-0.24506
NUP93	Nuclear pore complex protein Nup93	0.000141252	0.00012765	0.00013313	-0.043975	-0.0257205
HMBS	Porphobilinogen deaminase	7.89811e-06	7.13627e-06	7.47309e-06	-0.044052	-0.0240231
ADSL	Adenylosuccinate lyase	0.00030971	0.000279736	0.000274201	-0.0442056	-0.0528855
NDUFA4	Cytochrome c oxidase subunit NDUFA4	7.79941e-05	7.04393e-05	5.48259e-05	-0.0442468	-0.153076
RER1	Protein RER1	6.67561e-05	6.02896e-05	8.01327e-05	-0.0442489	0.0793187
EIF3D	Eukaryotic translation initiation factor 3 subunit D	0.000203661	0.000183926	0.00023294	-0.0442658	0.0583363
HNRNPAB	Heterogeneous nuclear ribonucleoprotein A/B	0.000570253	0.000514951	0.000563264	-0.0443011	-0.00535567
CHD4	Chromodomain-helicase-DNA-binding protein 4	7.05436e-05	6.36787e-05	5.71267e-05	-0.0444632	-0.0916179
MALT1	Mucosa-associated lymphoid tissue lymphoma translocation protein 1	1.62888e-05	1.46959e-05	1.15016e-05	-0.0446929	-0.15113
PRPF31	U4/U6 small nuclear ribonucleoprotein Prp31	4.34692e-05	3.92039e-05	4.51678e-05	-0.0448528	0.0166475
SRSF10	Serine/arginine-rich splicing factor 10	0.000177415	0.000159931	0.000166468	-0.0450596	-0.0276616
MUT	Methylmalonyl-CoA mutase, mitochondrial	4.189e-05	3.77589e-05	2.75283e-05	-0.0450904	-0.18233
SNRPB	Small nuclear ribonucleoprotein-associated proteins B and B'	7.71904e-05	6.95517e-05	3.50266e-05	-0.045256	-0.343166
TGFB1I1	Transforming growth factor beta-1-induced transcript 1 protein	0.00013402	0.000120726	0.000113841	-0.0453672	-0.0708711
IPO9	Importin-9	3.86097e-05	3.47611e-05	2.49287e-05	-0.0456027	-0.189997
HIKESHI	Protein Hikeshi	1.00732e-05	9.06844e-06	8.70662e-06	-0.0456347	-0.0633173
FKBP2	Peptidyl-prolyl cis-trans isomerase FKBP2	0.000166869	0.000150101	0.000157316	-0.0459926	-0.0256023
BAX	Apoptosis regulator BAX	0.000187198	0.000168344	0.000182224	-0.0461028	-0.0116972
PDCD5	Programmed cell death protein 5	0.000227348	0.000204382	0.000222648	-0.0462494	-0.00907222
PDHB	Pyruvate dehydrogenase E1 component subunit beta, mitochondrial	0.000337287	0.000303207	0.000267241	-0.0462601	-0.101097
SARNP	SAP domain-containing ribonucleoprotein	0.000174869	0.000157101	0.000179043	-0.0465337	0.0102446
GBA	Glucosylceramidase	4.6525e-05	4.17963e-05	4.50067e-05	-0.0465489	-0.0144087
SNRPA1	U2 small nuclear ribonucleoprotein A'	0.000159502	0.000143288	0.00014771	-0.0465558	-0.0333568
CHCHD3	MICOS complex subunit MIC19	5.35278e-05	4.80688e-05	3.56123e-05	-0.0467165	-0.17698
UGGT1	UDP-glucose:glycoprotein glucosyltransferase 1	3.89285e-05	3.49443e-05	4.315e-05	-0.0468909	0.0447141
HSBP1	Heat shock factor-binding protein 1	0.000349064	0.000312891	0.000248915	-0.0475118	-0.146855
GLRX3	Glutaredoxin-3	0.000165612	0.000148143	0.000141933	-0.0484088	-0.067008
RAB10	Ras-related protein Rab-10	0.000316892	0.000283381	0.000287118	-0.0485399	-0.0428505
CNBP	Cellular nucleic acid-binding protein	0.00016887	0.000150847	0.000159071	-0.0490151	-0.0259604
PPP1R18	Phostensin	5.29901e-05	4.72763e-05	4.86338e-05	-0.0495512	-0.0372571
SLC25A13	Calcium-binding mitochondrial carrier protein Aralar2	3.25528e-05	2.90418e-05	2.60415e-05	-0.049566	-0.0969227
DNAJA2	DnaJ homolog subfamily A member 2	8.50925e-05	7.58838e-05	7.57326e-05	-0.0497423	-0.0506087
EIF3B	Eukaryotic translation initiation factor 3 subunit B	0.000715409	0.0006377	0.000705262	-0.0499382	-0.00620375
PFAS	Phosphoribosylformylglycinamidine synthase	7.90795e-05	7.04885e-05	7.75559e-05	-0.0499457	-0.00844896
ACO2	Aconitate hydratase, mitochondrial	9.42881e-05	8.40219e-05	0.000140927	-0.0500643	0.174538
ELOC	Elongin-C	0.000163877	0.000145955	0.000145558	-0.0502989	-0.0514831
PPIH	Peptidyl-prolyl cis-trans isomerase H	8.35674e-05	7.4375e-05	8.23775e-05	-0.0506099	-0.00622827
TIMM8A	Mitochondrial import inner membrane translocase subunit Tim8 A	4.78788e-05	4.26024e-05	4.60889e-05	-0.050709	-0.0165464
CKAP5	Cytoskeleton-associated protein 5	0.000115335	0.000102615	9.02564e-05	-0.0507506	-0.106484
CCAR2	Cell cycle and apoptosis regulator protein 2	0.000180703	0.000160703	0.000160626	-0.050941	-0.0511499
ARL3	ADP-ribosylation factor-like protein 3	8.20709e-05	7.29609e-05	8.10386e-05	-0.0510993	-0.0054972
KPNA6	Importin subunit alpha-7	0.000470395	0.00041784	0.000461107	-0.0514533	-0.00866084
UCHL3	Ubiquitin carboxyl-terminal hydrolase isozyme L3	6.90732e-05	6.13513e-05	6.22042e-05	-0.0514863	-0.0454904
SCPEP1	Retinoid-inducible serine carboxypeptidase	2.13656e-05	1.89481e-05	1.71789e-05	-0.052149	-0.0947192
KDELC2	KDEL motif-containing protein 2	0.000109511	9.70743e-05	9.7734e-05	-0.0523541	-0.0494127
PIGK	GPI-anchor transamidase	4.93496e-05	4.36908e-05	4.41218e-05	-0.0528936	-0.0486307
NASP	Nuclear autoantigenic sperm protein	0.000412031	0.000364541	0.000362128	-0.0531837	-0.0560676
FH	Fumarate hydratase, mitochondrial	0.000483875	0.000428103	0.000380611	-0.0531847	-0.104251
LRPPRC	Leucine-rich PPR motif-containing protein, mitochondrial	0.000224782	0.00019885	0.000194188	-0.0532355	-0.0635384
EIF1	Eukaryotic translation initiation factor 1	0.000382965	0.00033847	0.000378442	-0.0536397	-0.00516044
TPM1	Tropomyosin alpha-1 chain	0.000415497	0.000366891	0.000339049	-0.0540312	-0.0883056
CS	Citrate synthase, mitochondrial	0.000840429	0.000742061	0.000689471	-0.054061	-0.0859846
EEF1E1	Eukaryotic translation elongation factor 1 epsilon-1	9.61366e-05	8.47955e-05	8.88262e-05	-0.0545162	-0.0343478
LCP1	Plastin-2	0.000154809	0.000136444	0.0001463	-0.0548446	-0.0245537
NUP62	Nuclear pore glycoprotein p62	5.01417e-05	4.40722e-05	4.34724e-05	-0.0560337	-0.0619855
SEC24C	Protein transport protein Sec24C	3.8832e-05	3.41149e-05	3.76541e-05	-0.0562454	-0.0133775
PSMA2	Proteasome subunit alpha type-2	6.88451e-05	6.0435e-05	5.87827e-05	-0.0565843	-0.0686237
PPIE	Peptidyl-prolyl cis-trans isomerase E	5.23006e-05	4.58957e-05	4.29567e-05	-0.0567343	-0.0854757
EIF4H	Eukaryotic translation initiation factor 4H	0.000209347	0.000183694	0.000193816	-0.0567716	-0.0334762
DNASE2	Deoxyribonuclease-2-alpha	5.40482e-05	4.73871e-05	4.41502e-05	-0.057121	-0.0878485
CMPK1	UMP-CMP kinase	0.000193939	0.00017	0.000178722	-0.0572159	-0.0354853
ATP5PO	ATP synthase subunit O, mitochondrial	0.000501122	0.000439154	0.00044696	-0.057327	-0.0496746
CSNK1A1L	Casein kinase I isoform alpha-like	0.000158187	0.0001386	0.00016456	-0.0574098	0.0171512
FKBP8	Peptidyl-prolyl cis-trans isomerase FKBP8	4.35179e-05	3.8083e-05	4.8385e-05	-0.0579366	0.046043
AK1	Adenylate kinase isoenzyme 1	0.000338359	0.000295942	0.000287713	-0.058172	-0.0704195
ACAA1	3-ketoacyl-CoA thiolase, peroxisomal	6.595e-05	5.76774e-05	6.90289e-05	-0.0582097	0.0198157
GNA11	Guanine nucleotide-binding protein subunit alpha-11	0.000118731	0.000103724	9.27972e-05	-0.0586875	-0.107031
KIAA2012	Uncharacterized protein KIAA2012	0.000112547	9.82906e-05	9.25429e-05	-0.0588232	-0.0849922
RAB5B	Ras-related protein Rab-5B	4.82001e-05	4.20573e-05	3.83493e-05	-0.0592061	-0.0992901
IPO7	Importin-7	0.000411918	0.000359346	0.000364149	-0.0592973	-0.0535316
RPS7	40S ribosomal protein S7	0.00332167	0.00289719	0.00305141	-0.0593804	-0.0368568
MMP14	Matrix metalloproteinase-14	4.10371e-05	3.57278e-05	3.21706e-05	-0.0601711	-0.105718
PLPBP	Pyridoxal phosphate homeostasis protein	7.21349e-05	6.27933e-05	6.48872e-05	-0.0602322	-0.0459865
EFHD2	EF-hand domain-containing protein D2	6.73217e-05	5.85978e-05	6.98333e-05	-0.0602737	0.0159078
SUN2	SUN domain-containing protein 2	0.000118705	0.000103293	7.59651e-05	-0.060397	-0.193854
PFDN1	Prefoldin subunit 1	9.19218e-05	7.99639e-05	0.000101163	-0.0605241	0.0416044
CAPZA1	F-actin-capping protein subunit alpha-1	0.000710697	0.00061799	0.000744017	-0.0607031	0.0198986
TFG	Protein TFG	0.000107775	9.36785e-05	0.000122121	-0.0608797	0.0542707
TMOD3	Tropomodulin-3	5.94486e-05	5.16627e-05	5.23266e-05	-0.0609645	-0.055419
NAPG	Gamma-soluble NSF attachment protein	4.96191e-05	4.30605e-05	4.91949e-05	-0.0615698	-0.00372854
SET	Protein SET	0.00111097	0.000964103	0.000992089	-0.061579	-0.0491519
ADH5	Alcohol dehydrogenase class-3	0.0012931	0.00112209	0.00125024	-0.0616053	-0.0146368
DNM2	Dynamin-2	0.000174638	0.00015153	0.000177416	-0.0616388	0.00685523
BRK1	Protein BRICK1	2.81002e-05	2.43433e-05	3.38716e-05	-0.0623296	0.0811255
BLMH	Bleomycin hydrolase	0.000170035	0.000147296	0.000146195	-0.0623467	-0.0656061
STT3B	Dolichyl-diphosphooligosaccharide--protein glycosyltransferase subunit STT3B	7.39127e-05	6.40095e-05	7.31166e-05	-0.0624744	-0.00470311
EIF3M	Eukaryotic translation initiation factor 3 subunit M	0.000219609	0.000189725	0.000231621	-0.0635253	0.023128
FSTL1	Follistatin-related protein 1	0.000126491	0.000109277	7.90609e-05	-0.0635341	-0.204099
UBXN4	UBX domain-containing protein 4	8.07126e-05	6.9713e-05	4.52863e-05	-0.0636273	-0.250974
NSA2	Ribosome biogenesis protein NSA2 homolog	3.30863e-05	2.85653e-05	4.126e-05	-0.0638085	0.0958808
PRPF8	Pre-mRNA-processing-splicing factor 8	7.34699e-05	6.33454e-05	6.60555e-05	-0.0643941	-0.0462004
SRSF9	Serine/arginine-rich splicing factor 9	6.11923e-05	5.27238e-05	4.88162e-05	-0.0646896	-0.0981324
ARCN1	Coatomer subunit delta	0.000337792	0.000290306	0.000364781	-0.0657925	0.0333827
NME1	Nucleoside diphosphate kinase A	8.63432e-05	7.41451e-05	7.43908e-05	-0.0661456	-0.0647088
ATP6V1H	V-type proton ATPase subunit H	5.8594e-05	5.02757e-05	6.32269e-05	-0.0664949	0.0330488
CSDE1	Cold shock domain-containing protein E1	0.000132252	0.000113407	0.000125628	-0.0667605	-0.0223159
POLR2E	DNA-directed RNA polymerases I, II, and III subunit RPABC1	3.0856e-05	2.64299e-05	2.68513e-05	-0.0672444	-0.0603754
COPG2	Coatomer subunit gamma-2	2.16487e-05	1.85211e-05	1.09751e-05	-0.0677638	-0.295024
VARS	Valine--tRNA ligase	0.000294193	0.000251566	0.000289621	-0.0679803	-0.00680232
TRA2B	Transformer-2 protein homolog beta	0.000122459	0.000104629	0.00011589	-0.0683372	-0.0239453
EEF1B2	Elongation factor 1-beta	0.00109791	0.000936795	0.00080916	-0.0689204	-0.132531
ADK	Adenosine kinase	0.00011121	9.48904e-05	0.000115376	-0.0689223	0.0159703
CTNND1	Catenin delta-1	0.000153582	0.000130997	0.000124617	-0.0690808	-0.0907616
TCEA1	Transcription elongation factor A protein 1	7.61598e-05	6.48907e-05	7.12205e-05	-0.0695433	-0.0291212
ARPC2	Actin-related protein 2/3 complex subunit 2	0.000326001	0.00027773	0.000303493	-0.0695963	-0.0310706
PCYOX1	Prenylcysteine oxidase 1	0.000126688	0.000107908	0.00011097	-0.069683	-0.0575306
PSMD7	26S proteasome non-ATPase regulatory subunit 7	3.89089e-05	3.31159e-05	4.12945e-05	-0.0700124	0.0258434
NAA15	N-alpha-acetyltransferase 15, NatA auxiliary subunit	5.24488e-05	4.4638e-05	4.10597e-05	-0.0700314	-0.106319
ITGAV	Integrin alpha-V	3.32065e-05	2.82427e-05	2.02669e-05	-0.0703168	-0.214437
RPS13	40S ribosomal protein S13	0.000532138	0.000451588	0.000516777	-0.0712818	-0.0127208
ANLN	Anillin	9.9867e-05	8.46975e-05	8.34658e-05	-0.0715515	-0.0779134
C11orf68	UPF0696 protein C11orf68	0.000115478	9.7841e-05	0.000100868	-0.0719799	-0.0587477
TXNDC5	Thioredoxin domain-containing protein 5	0.000227631	0.00019281	0.000212155	-0.0721023	-0.030579
EIF3I	Eukaryotic translation initiation factor 3 subunit I	0.000121221	0.000102631	9.58339e-05	-0.0723	-0.102059
ATP5PB	ATP synthase F(0) complex subunit B1, mitochondrial	1.37012e-05	1.15991e-05	5.88506e-06	-0.0723338	-0.367007
CPNE1	Copine-1	0.000587955	0.000497254	0.00057526	-0.0727654	-0.00947958
ATP5MF	ATP synthase subunit f, mitochondrial	0.000516651	0.000436804	0.000383685	-0.0729106	-0.129222
TUBA1C	Tubulin alpha-1C chain	0.00413936	0.00349843	0.00357867	-0.0730602	-0.0632113
PLOD2	Procollagen-lysine,2-oxoglutarate 5-dioxygenase 2	0.000111012	9.36747e-05	8.86308e-05	-0.0737492	-0.0977867
ERP44	Endoplasmic reticulum resident protein 44	0.000140574	0.00011854	8.36272e-05	-0.0740388	-0.225556
SGTA	Small glutamine-rich tetratricopeptide repeat-containing protein alpha	9.47011e-05	7.97941e-05	8.79878e-05	-0.0743839	-0.0319323
RPL36	60S ribosomal protein L36	0.000250286	0.00021082	0.000240779	-0.0745247	-0.0168177
LARP1	La-related protein 1	4.55664e-05	3.8334e-05	3.35495e-05	-0.0750606	-0.132958
PSAP	Prosaposin	0.000445023	0.000374175	0.000414345	-0.0753078	-0.0310205
WARS	Tryptophan--tRNA ligase, cytoplasmic	0.000314667	0.000264444	0.000350713	-0.0755169	0.0471006
CTNNB1	Catenin beta-1	0.000174024	0.000146105	0.000107209	-0.0759439	-0.210378
CDC42	Cell division control protein 42 homolog	0.00065429	0.000549192	0.000606199	-0.0760457	-0.033155
HEXB	Beta-hexosaminidase subunit beta	0.000265964	0.000223157	0.000248451	-0.0762118	-0.0295821
ATP5MG	ATP synthase subunit g, mitochondrial	0.000493125	0.000413671	0.000404405	-0.0763019	-0.0861404
MCM7	DNA replication licensing factor MCM7	0.000120611	0.000101164	0.000113131	-0.0763597	-0.027804
RIOX2	Ribosomal oxygenase 2	9.85817e-06	8.26229e-06	5.43455e-06	-0.076696	-0.258632
NPC1	NPC intracellular cholesterol transporter 1	2.80536e-05	2.34928e-05	1.8689e-05	-0.0770545	-0.176402
AP2A2	AP-2 complex subunit alpha-2	1.40142e-05	1.17203e-05	9.37929e-06	-0.0776293	-0.174398
TES	Testin	6.27837e-05	5.24875e-05	7.20842e-05	-0.0777907	0.0599934
VPS35	Vacuolar protein sorting-associated protein 35	0.000238486	0.000198815	0.000243671	-0.0790132	0.0093403
ME2	NAD-dependent malic enzyme, mitochondrial	3.1254e-05	2.60435e-05	2.61994e-05	-0.0792059	-0.0766138
NAPRT	Nicotinate phosphoribosyltransferase	8.63255e-05	7.19253e-05	8.54484e-05	-0.0792577	-0.004435
EZR	Ezrin	0.000161868	0.000134585	0.000138634	-0.0801645	-0.0672898
ATP1B1	Sodium/potassium-transporting ATPase subunit beta-1	2.67528e-05	2.22132e-05	2.2544e-05	-0.080758	-0.0743376
RPL22	60S ribosomal protein L22	0.00156811	0.00130004	0.00148474	-0.0814187	-0.0237252
PSMA6	Proteasome subunit alpha type-6	0.000127422	0.000105578	0.000118489	-0.0816691	-0.0315649
TUBB6	Tubulin beta-6 chain	0.000607659	0.000502967	0.000591855	-0.0821204	-0.011444
PSMD13	26S proteasome non-ATPase regulatory subunit 13	0.000129766	0.000107242	0.000109071	-0.0827991	-0.0754526
IFITM3	Interferon-induced transmembrane protein 3	0.000194216	0.000160454	0.0001478	-0.0829351	-0.118613
HADH	Hydroxyacyl-coenzyme A dehydrogenase, mitochondrial	3.95086e-05	3.26125e-05	2.98225e-05	-0.0833083	-0.122149
UBA2	SUMO-activating enzyme subunit 2	5.81606e-05	4.7994e-05	2.96655e-05	-0.0834419	-0.292376
EIF2B1	Translation initiation factor eIF-2B subunit alpha	3.25619e-05	2.68689e-05	3.4342e-05	-0.0834601	0.0231157
RAB14	Ras-related protein Rab-14	0.000180714	0.000149059	0.000193498	-0.0836338	0.0296835
NSUN2	tRNA (cytosine(34)-C(5))-methyltransferase	5.01113e-05	4.13027e-05	5.98229e-05	-0.0839573	0.0769325
FAM3C	Protein FAM3C	5.15423e-05	4.24602e-05	3.33347e-05	-0.0841813	-0.189267
FAM120A	Constitutive coactivator of PPAR-gamma-like protein 1	2.37468e-05	1.95256e-05	1.77726e-05	-0.085001	-0.125854
CUL4B	Cullin-4B	0.000129714	0.000106648	0.000106701	-0.0850335	-0.0848188
PPM1F	Protein phosphatase 1F	2.62989e-05	2.16106e-05	2.64456e-05	-0.0852691	0.00241667
KARS	Lysine--tRNA ligase	8.28221e-05	6.80512e-05	6.71957e-05	-0.0853107	-0.0908048
2018-09-09	Septin-9	6.18738e-05	5.07421e-05	6.05217e-05	-0.0861382	-0.00959571
CD97	CD97 antigen	0.000134769	0.000110309	0.000120416	-0.0869815	-0.0489061
SDHB	Succinate dehydrogenase [ubiquinone] iron-sulfur subunit, mitochondrial	7.32444e-05	5.99423e-05	5.49995e-05	-0.0870415	-0.124416
GRSF1	G-rich sequence factor 1	5.06122e-05	4.13251e-05	3.41334e-05	-0.0880406	-0.171075
RFC2	Replication factor C subunit 2	3.82018e-05	3.11698e-05	2.88178e-05	-0.0883505	-0.122423
POR	NADPH--cytochrome P450 reductase	0.000120372	9.80177e-05	0.000129658	-0.0892209	0.0322735
SAE1	SUMO-activating enzyme subunit 1	0.000160354	0.000130562	0.000141273	-0.0892641	-0.0550197
UTRN	Utrophin	3.38045e-05	2.7367e-05	1.80518e-05	-0.0917472	-0.272454
RAD23A	UV excision repair protein RAD23 homolog A	7.03697e-05	5.6954e-05	2.28527e-05	-0.0918615	-0.488449
PPP1R12A	Protein phosphatase 1 regulatory subunit 12A	3.12236e-05	2.5059e-05	2.80438e-05	-0.0955186	-0.0466466
PFKL	ATP-dependent 6-phosphofructokinase, liver type	8.43812e-05	6.76501e-05	8.96209e-05	-0.0959772	0.0261633
CTSA	Lysosomal protective protein	2.19778e-05	1.76036e-05	1.46408e-05	-0.0963839	-0.176419
LARS	Leucine--tRNA ligase, cytoplasmic	0.000193956	0.000155287	0.000220534	-0.0965666	0.0557733
RAP1B	Ras-related protein Rap-1b	0.000180748	0.000143873	0.00017967	-0.0990936	-0.00259583
DLG1	Disks large homolog 1	1.21373e-06	9.65543e-07	5.62241e-07	-0.0993513	-0.3342
CTSL	Cathepsin L1	3.62452e-06	2.88148e-06	8.27327e-05	-0.0996348	1.35843
RSL1D1	Ribosomal L1 domain-containing protein 1	0.000138733	0.000110197	0.000144724	-0.100009	0.0183598
SCD	Acyl-CoA desaturase	8.3725e-05	6.62724e-05	4.98363e-05	-0.101522	-0.225309
GRWD1	Glutamate-rich WD repeat-containing protein 1	5.51162e-05	4.34181e-05	4.41601e-05	-0.103608	-0.0962489
PAFAH1B3	Platelet-activating factor acetylhydrolase IB subunit gamma	9.93965e-05	7.82763e-05	0.000102189	-0.103741	0.0120319
SNRPD2	Small nuclear ribonucleoprotein Sm D2	1.7888e-05	1.40796e-05	2.70136e-05	-0.10397	0.179023
KPNA3	Importin subunit alpha-4	2.36315e-05	1.85957e-05	2.00254e-05	-0.104079	-0.0719106
PPME1	Protein phosphatase methylesterase 1	5.43237e-05	4.27356e-05	5.84249e-05	-0.1042	0.0316083
AXL	Tyrosine-protein kinase receptor UFO	0.000125234	9.84854e-05	0.000117466	-0.104352	-0.0278115
PSAT1	Phosphoserine aminotransferase	0.000526562	0.000413929	0.000536244	-0.104524	0.00791361
PSMD8	26S proteasome non-ATPase regulatory subunit 8	4.02091e-05	3.15578e-05	4.15877e-05	-0.105218	0.0146398
OGDH	2-oxoglutarate dehydrogenase, mitochondrial	0.000163025	0.000127807	0.000142482	-0.105701	-0.0584949
TOP2A	DNA topoisomerase 2-alpha	4.34753e-05	3.39907e-05	3.32894e-05	-0.106882	-0.115936
AP2B1	AP-2 complex subunit beta	0.000271717	0.000212084	0.000261139	-0.107609	-0.0172445
DLD	Dihydrolipoyl dehydrogenase, mitochondrial	0.000217934	0.000169746	0.000198943	-0.108527	-0.0395962
CAST	Calpastatin	0.000117908	9.17391e-05	9.90267e-05	-0.108988	-0.07579
RNPEP	Aminopeptidase B	4.33364e-05	3.36694e-05	3.55243e-05	-0.109618	-0.0863273
PYGL	Glycogen phosphorylase, liver form	2.65618e-05	2.05455e-05	2.91584e-05	-0.111542	0.0405059
KRT18	Keratin, type I cytoskeletal 18	2.6097e-05	2.01028e-05	1.6977e-05	-0.113335	-0.186729
STXBP1	Syntaxin-binding protein 1	4.08941e-05	3.14852e-05	3.54281e-05	-0.113554	-0.0623117
DNAJB1	DnaJ homolog subfamily B member 1	4.77978e-05	3.67989e-05	4.56389e-05	-0.113573	-0.0200724
PES1	Pescadillo homolog	6.39642e-05	4.92086e-05	6.49931e-05	-0.113896	0.00693025
METAP2	Methionine aminopeptidase 2	4.54765e-05	3.48532e-05	3.488e-05	-0.115545	-0.115211
NEDD8	NEDD8	0.000200026	0.000153119	0.000203654	-0.116055	0.0078082
NIT2	Omega-amidase NIT2	1.47122e-05	1.12474e-05	1.31778e-05	-0.116626	-0.047833
MVK	Mevalonate kinase	1.8013e-05	1.36834e-05	1.74778e-05	-0.119392	-0.0131007
ADD3	Gamma-adducin	8.02353e-05	6.09123e-05	5.97754e-05	-0.11966	-0.127843
KRT1	Keratin, type II cytoskeletal 1	0.000483205	0.000366576	0.000648709	-0.119967	0.127919
ACO1	Cytoplasmic aconitate hydratase	6.01326e-05	4.55866e-05	5.85805e-05	-0.120273	-0.0113573
PHB	Prohibitin	0.00051871	0.000393084	0.000409784	-0.12044	-0.10237
TOM1	Target of Myb protein 1	0.000166589	0.0001262	0.000167495	-0.120587	0.00235344
RPS15	40S ribosomal protein S15	0.000520348	0.000394024	0.000487743	-0.120771	-0.0281033
NFU1	NFU1 iron-sulfur cluster scaffold homolog, mitochondrial	8.51038e-05	6.44293e-05	6.93959e-05	-0.120866	-0.0886151
MT-ATP6	ATP synthase subunit a	2.30748e-05	1.74041e-05	6.19473e-06	-0.122488	-0.571116
EPS8	Epidermal growth factor receptor kinase substrate 8	1.80597e-05	1.35905e-05	2.35613e-05	-0.123477	0.115489
TOMM7	Mitochondrial import receptor subunit TOM7 homolog	3.92383e-05	2.94349e-05	3.6536e-05	-0.124848	-0.0309892
CDV3	Protein CDV3 homolog	3.29215e-05	2.45051e-05	3.92518e-05	-0.128223	0.0763794
PTX3	Pentraxin-related protein PTX3	4.3121e-06	3.20456e-06	4.43867e-05	-0.128921	1.01256
ACACA	Acetyl-CoA carboxylase 1	2.05335e-05	1.52386e-05	2.16972e-05	-0.12952	0.0239395
DPP3	Dipeptidyl peptidase 3	2.93249e-05	2.1695e-05	2.17404e-05	-0.130878	-0.129969
PDHA1	Pyruvate dehydrogenase E1 component subunit alpha, somatic form, mitochondrial	0.000122732	9.07752e-05	8.13382e-05	-0.130989	-0.178662
SEC24A	Protein transport protein Sec24A	3.87933e-05	2.86819e-05	3.68796e-05	-0.131148	-0.0219705
DHCR7	7-dehydrocholesterol reductase	0.000253729	0.000187116	0.000134147	-0.13226	-0.276791
BAG6	Large proline-rich protein BAG6	0.000206287	0.000151349	0.000177069	-0.134494	-0.0663304
SNAP23	Synaptosomal-associated protein 23	8.2463e-05	6.01252e-05	7.82678e-05	-0.137202	-0.0226758
PTGR1	Prostaglandin reductase 1	2.52179e-05	1.83626e-05	1.5952e-05	-0.137774	-0.198893
AIMP2	Aminoacyl tRNA synthase complex-interacting multifunctional protein 2	1.98166e-05	1.44239e-05	1.47916e-05	-0.137946	-0.127013
DNAJC8	DnaJ homolog subfamily C member 8	6.48086e-05	4.7037e-05	6.07214e-05	-0.139193	-0.0282912
COA3	Cytochrome c oxidase assembly factor 3 homolog, mitochondrial	4.90272e-05	3.55578e-05	2.87819e-05	-0.139503	-0.231318
API5	Apoptosis inhibitor 5	5.45735e-05	3.90876e-05	5.48192e-05	-0.144943	0.00195084
LANCL2	LanC-like protein 2	1.59545e-05	1.14009e-05	1.91473e-05	-0.145947	0.0792228
SAFB	Scaffold attachment factor B1	2.55309e-05	1.82071e-05	1.75029e-05	-0.146825	-0.163956
GID8	Glucose-induced degradation protein 8 homolog	1.74253e-05	1.24185e-05	9.63396e-06	-0.147113	-0.257376
ARFGEF1	Brefeldin A-inhibited guanine nucleotide-exchange protein 1	1.19461e-05	8.4403e-06	5.03579e-06	-0.150867	-0.375157
PACSIN2	Protein kinase C and casein kinase substrate in neurons protein 2	0.000119252	8.39819e-05	0.000124434	-0.15228	0.0184723
PAPSS1	Bifunctional 3'-phosphoadenosine 5'-phosphosulfate synthase 1	4.19774e-05	2.93251e-05	3.13596e-05	-0.155775	-0.126644
SRSF7	Serine/arginine-rich splicing factor 7	0.000108759	7.57271e-05	0.000122882	-0.157214	0.053023
SUN1	SUN domain-containing protein 1	2.30475e-05	1.60404e-05	2.67551e-05	-0.157409	0.0647813
MPV17	Protein Mpv17	2.41332e-05	1.65948e-05	2.12729e-05	-0.162645	-0.0547889
IFI30	Gamma-interferon-inducible lysosomal thiol reductase	0.000154676	0.000106156	0.000109467	-0.163475	-0.15014
SLC2A1	Solute carrier family 2, facilitated glucose transporter member 1	0.000216859	0.000148139	0.000214884	-0.165507	-0.00397297
PPP2R2A	Serine/threonine-protein phosphatase 2A 55 kDa regulatory subunit B alpha isoform	0.000139472	9.41819e-05	0.000139721	-0.170519	0.000774244
H2AFY	Core histone macro-H2A.1	0.00107203	0.000721798	0.000769137	-0.171792	-0.144205
SRP72	Signal recognition particle subunit SRP72	4.45328e-05	2.96863e-05	3.5949e-05	-0.176125	-0.0929937
XPNPEP1	Xaa-Pro aminopeptidase 1	5.54781e-05	3.68801e-05	4.69841e-05	-0.177329	-0.0721707
INF2	Inverted formin-2	6.46388e-06	4.20498e-06	5.22979e-06	-0.186729	-0.0920091
DCTD	Deoxycytidylate deaminase	5.15889e-05	3.35551e-05	5.09413e-05	-0.186798	-0.00548559
PITRM1	Presequence protease, mitochondrial	8.11864e-05	5.27976e-05	5.8043e-05	-0.18687	-0.145733
DNAJC9	DnaJ homolog subfamily C member 9	6.64844e-05	4.28774e-05	8.73136e-05	-0.190492	0.118362
ACLY	ATP-citrate synthase	0.000930451	0.000586988	0.000904319	-0.200065	-0.0123715
SMC1A	Structural maintenance of chromosomes protein 1A	1.39678e-05	8.77212e-06	2.24289e-06	-0.202023	-0.79432
DYNC1LI2	Cytoplasmic dynein 1 light intermediate chain 2	1.56719e-05	9.841e-06	1.77789e-06	-0.202082	-0.945216
ANO10	Anoctamin-10	8.08346e-05	4.94591e-05	6.41296e-05	-0.213351	-0.100538
GPS1	COP9 signalosome complex subunit 1	0.000110712	6.73734e-05	0.000106628	-0.215707	-0.0163227
TOP2B	DNA topoisomerase 2-beta	1.60656e-05	9.77257e-06	2.9464e-06	-0.215888	-0.736606
FNDC3B	Fibronectin type III domain-containing protein 3B	3.39252e-05	2.06273e-05	3.45912e-05	-0.216081	0.00844297
TXNDC17	Thioredoxin domain-containing protein 17	0.000239445	0.000144359	0.000224234	-0.219762	-0.0285052
KDSR	3-ketodihydrosphingosine reductase	8.0309e-05	4.82727e-05	5.48242e-05	-0.221063	-0.165792
DNPEP	Aspartyl aminopeptidase	1.92144e-05	1.15268e-05	1.78622e-05	-0.221919	-0.0316927
AASDHPPT	L-aminoadipate-semialdehyde dehydrogenase-phosphopantetheinyl transferase	3.44169e-05	2.04957e-05	2.3549e-05	-0.225109	-0.1648
FABP5	Fatty acid-binding protein 5	0.000244847	0.000145159	0.000224087	-0.22705	-0.0384785
SMC4	Structural maintenance of chromosomes protein 4	9.8666e-05	5.75163e-05	9.00369e-05	-0.234376	-0.0397468
TRIO	Triple functional domain protein	2.23578e-05	1.25388e-05	2.04438e-05	-0.251175	-0.0388677
KRT10	Keratin, type I cytoskeletal 10	0.000447085	0.00024702	0.000314722	-0.257658	-0.152462
DIAPH1	Protein diaphanous homolog 1	6.73306e-05	3.69501e-05	6.81915e-05	-0.260597	0.00551822
KRT2	Keratin, type II cytoskeletal 2 epidermal	8.29229e-05	4.45658e-05	5.7033e-05	-0.269673	-0.162548
BZW1	Basic leucine zipper and W2 domain-containing protein 1	6.35102e-05	3.36873e-05	1.53797e-05	-0.275377	-0.615895
ACAD9	Acyl-CoA dehydrogenase family member 9, mitochondrial	2.34839e-05	1.23528e-05	1.19668e-06	-0.279005	-1.29279
DDX24	ATP-dependent RNA helicase DDX24	2.77398e-05	1.45538e-05	1.64317e-05	-0.280126	-0.227421
TRIP6	Thyroid receptor-interacting protein 6	2.59634e-05	1.33834e-05	2.60082e-05	-0.287795	0.000747992
PRKACB	cAMP-dependent protein kinase catalytic subunit beta	0.000121566	6.17677e-05	0.000124867	-0.294049	0.0116379
EIF3J	Eukaryotic translation initiation factor 3 subunit J	2.34083e-05	1.16481e-05	8.21826e-06	-0.303117	-0.45459
RPS27L	40S ribosomal protein S27-like	1.05591e-05	5.02728e-06	1.54243e-05	-0.322292	0.164579
PTMS	Parathymosin	1.45746e-05	6.86653e-06	9.12617e-06	-0.32686	-0.203308
CD276	CD276 antigen	1.30903e-05	5.96024e-06	3.14028e-06	-0.341686	-0.619982
EXOSC4	Exosome complex component RRP41	2.90567e-05	1.24135e-05	9.96707e-06	-0.369353	-0.464679
ATP5IF1	ATPase inhibitor, mitochondrial	8.77385e-07	3.52743e-07	4.03254e-07	-0.395732	-0.337611
NOL9	Polynucleotide 5'-hydroxyl-kinase NOL9	1.237e-05	4.59392e-06	3.69226e-06	-0.430185	-0.525076
S100A16	Protein S100-A16	8.48558e-07	2.88159e-07	7.00672e-07	-0.469049	-0.0831666
NUP133	Nuclear pore complex protein Nup133	1.67204e-05	5.52966e-06	2.078e-05	-0.480548	0.0943977
REEP5	Receptor expression-enhancing protein 5	2.31594e-06	7.26257e-07	1.83213e-06	-0.503638	-0.101772
RPL30	60S ribosomal protein L30	0.00052029	0.000155289	0.000200907	-0.525106	-0.413252
MACF1	Microtubule-actin cross-linking factor 1, isoforms 1/2/3/5	5.36245e-06	1.59469e-06	7.52587e-06	-0.526689	0.147193
CDC42EP3	Cdc42 effector protein 3	6.71908e-05	1.82246e-05	6.45271e-05	-0.566651	-0.0175679
MSMO1	Methylsterol monooxygenase 1	2.10602e-05	5.10199e-06	6.11243e-06	-0.615724	-0.537249
SNX2	Sorting nexin-2	7.5739e-05	1.82977e-05	6.83441e-05	-0.616923	-0.0446185
CSK	Tyrosine-protein kinase CSK	2.06716e-05	4.97958e-06	8.9914e-06	-0.618182	-0.361547
SF3B4	Splicing factor 3B subunit 4	1.51949e-05	3.31104e-06	9.55992e-06	-0.661734	-0.201244
DPY30	Protein dpy-30 homolog	0.000150038	2.28549e-05	7.03306e-05	-0.817222	-0.329056
NUCB1	Nucleobindin-1	4.7511e-05	6.3049e-06	1.65404e-05	-0.877116	-0.458247
RPA2	Replication protein A 32 kDa subunit	2.44652e-05	2.43878e-06	2.8188e-05	-1.00137	0.0615155
FTO	Alpha-ketoglutarate-dependent dioxygenase FTO	1.32978e-05	1.08187e-06	7.1895e-06	-1.0896	-0.26708
LONP1	Lon protease homolog, mitochondrial	1.69314e-05	1.30882e-06	1.53711e-05	-1.11181	-0.0419872
APOBEC3B	DNA dC->dU-editing enzyme APOBEC-3B	4.46203e-05	3.05814e-06	4.08338e-05	-1.16408	-0.0385127
KRT83	Keratin, type II cuticular Hb3	0.000675353	4.47254e-05	3.23261e-05	-1.17898	-1.31998
CHMP7	Charged multivesicular body protein 7	1.57017e-05	8.47216e-07	1.15144e-06	-1.26795	-1.13471
TPBG	Trophoblast glycoprotein	2.92677e-05	1.40752e-06	2.69282e-05	-1.31794	-0.0361817
SNAP29	Synaptosomal-associated protein 29	3.27277e-05	1.50828e-06	3.34438e-06	-1.33643	-0.990599
BTF3L4	Transcription factor BTF3 homolog 4	4.41229e-05	1.24873e-06	3.45919e-05	-1.5482	-0.105689
PPP3CA	Serine/threonine-protein phosphatase 2B catalytic subunit alpha isoform	9.9946e-05	2.6815e-06	9.56938e-05	-1.57139	-0.0188816
ILVBL	Acetolactate synthase-like protein	4.65723e-05	7.91745e-07	4.10216e-05	-1.76954	-0.0551152
SAR1A	GTP-binding protein SAR1a	0.000135541	2.28506e-06	0.000122981	-1.77317	-0.0422318
GSTK1	Glutathione S-transferase kappa 1	5.07921e-05	7.17578e-07	4.38067e-05	-1.84993	-0.0642549
KRT31	Keratin, type I cuticular Ha1	0.000433854	4.66109e-06	1.14753e-05	-1.96886	-1.57758
KRT82	Keratin, type II cuticular Hb2	0.000401946	2.25272e-06	9.54782e-06	-2.25146	-1.62426
		1	1	1

## Sheet: zscore_Fkbp506_up
Table S1 (sheet 3): Proteomic analysis of Hs578T cancer cells. Values for control 3h or 6h samples were z-score normalized, and the group of proteins showing upregulation in 3h and 6h samples are shown. The color codes shows upregulated proteins in red, unchanged proteins in yellow, and downregulated proteins in green.
Gene name	Protein name	Control	Fkbp506_3h	Fkbp506_12h
AARS	Alanine--tRNA ligase, cytoplasmic	-1.39816	0.515083	0.88308
ACOT7	Cytosolic acyl coenzyme A thioester hydrolase	-1.38226	0.432273	0.949992
ACP1	Low molecular weight phosphotyrosine protein phosphatase	-1.20091	-0.04635	1.24726
ACSL3	Long-chain-fatty-acid--CoA ligase 3	-1.2426	0.0365288	1.20607
AHSA1	Activator of 90 kDa heat shock protein ATPase homolog 1	-1.23975	0.0305902	1.20916
AKR1A1	Alcohol dehydrogenase [NADP(+)]	-1.4021	0.541118	0.860986
ALDOA	Fructose-bisphosphate aldolase A	-1.36601	0.365972	1.00004
ANXA1	Annexin A1	-1.19045	-0.0659219	1.25637
APRT	Adenine phosphoribosyltransferase	-1.15354	-0.131752	1.28529
ARL1	ADP-ribosylation factor-like protein 1	-1.21567	-0.0179569	1.23362
ARL8B	ADP-ribosylation factor-like protein 8B	-1.40769	0.821374	0.586313
ARPC1B	Actin-related protein 2/3 complex subunit 1B	-1.4133	0.750669	0.662631
ASNS	Asparagine synthetase [glutamine-hydrolyzing]	-0.925178	-0.463712	1.38889
ATG3	Ubiquitin-like-conjugating enzyme ATG3	-1.00875	-0.354011	1.36276
ATXN10	Ataxin-10	-1.37017	0.38181	0.98836
BAG3	BAG family molecular chaperone regulator 3	-1.41125	0.784851	0.626401
BCAS2	Pre-mRNA-splicing factor SPF27	-1.40296	0.547316	0.855649
BSG	Basigin	-1.19144	-0.064098	1.25554
BTF3	Transcription factor BTF3	-1.28156	0.122892	1.15867
CALU	Calumenin	-1.37439	0.398588	0.9758
CAMK2D	Calcium/calmodulin-dependent protein kinase type II subunit delta	-1.07447	-0.259092	1.33356
CAND1	Cullin-associated NEDD8-dissociated protein 1	-0.927358	-0.460986	1.38834
CAP2	Adenylyl cyclase-associated protein 2	-1.10782	-0.20737	1.31519
CAPZB	F-actin-capping protein subunit beta	-1.1966	-0.0544798	1.25108
CARM1	Histone-arginine methyltransferase CARM1	-1.37719	0.410205	0.966989
CAVIN3	Caveolae-associated protein 3	-1.36703	0.369775	0.99725
CBX3	Chromobox protein homolog 3	-1.3953	0.498003	0.897295
CCDC47	Coiled-coil domain-containing protein 47	-0.915315	-0.475963	1.39128
CCT7	T-complex protein 1 subunit eta	-1.41044	0.615773	0.794664
CD44	CD44 antigen	-1.29481	0.154851	1.13996
CD63	CD63 antigen	-1.05909	-0.282088	1.34118
CDH2	Cadherin-2	-1.34899	0.306852	1.04214
CDIPT	CDP-diacylglycerol--inositol 3-phosphatidyltransferase	-1.40338	0.550352	0.853024
CHMP4B	Charged multivesicular body protein 4b	-1.40635	0.832168	0.57418
CKAP4	Cytoskeleton-associated protein 4	-0.991889	-0.377048	1.36894
CLIC1	Chloride intracellular channel protein 1	-1.40964	0.606408	0.803232
CLPTM1	Cleft lip and palate transmembrane protein 1	-1.07277	-0.261662	1.33443
CNPY2	Protein canopy homolog 2	-1.26122	0.0765436	1.18468
COL6A3	Collagen alpha-3(VI) chain	-1.35271	0.319101	1.03361
COPA	Coatomer subunit alpha	-1.30201	0.172899	1.12911
COPB2	Coatomer subunit beta'	-1.31399	0.204157	1.10984
COTL1	Coactosin-like protein	-0.888938	-0.508076	1.39701
CPSF6	Cleavage and polyadenylation specificity factor subunit 6	-1.36046	0.345758	1.0147
CPT1A	Carnitine O-palmitoyltransferase 1, liver isoform	-0.955922	-0.424625	1.38055
CRK	Adapter molecule crk	-1.39496	0.496089	0.898874
CSNK2A1	Casein kinase II subunit alpha	-1.32559	0.236042	1.08954
CTPS1	CTP synthase 1	-1.32207	0.226187	1.09589
CTSB	Cathepsin B	-1.2952	0.155834	1.13937
CYB5B	Cytochrome b5 type B	-1.21964	-0.0101564	1.22979
CYB5R1	NADH-cytochrome b5 reductase 1	-1.33472	0.262537	1.07219
CYP51A1	Lanosterol 14-alpha demethylase	-1.27043	0.0971603	1.17327
DDOST	Dolichyl-diphosphooligosaccharide--protein glycosyltransferase 48 kDa subunit	-1.39174	0.478377	0.913359
DDRGK1	DDRGK domain-containing protein 1	-0.897113	-0.498222	1.39534
DDX19A	ATP-dependent RNA helicase DDX19A	-1.38579	0.448584	0.937207
DDX21	Nucleolar RNA helicase 2	-1.16991	-0.103148	1.27306
DHX29	ATP-dependent RNA helicase DHX29	-1.21418	-0.0208603	1.23504
DLAT	Dihydrolipoyllysine-residue acetyltransferase component of pyruvate dehydrogenase complex, mitochondrial	-1.32891	0.245518	1.08339
DNAJA1	DnaJ homolog subfamily A member 1	-0.933527	-0.453233	1.38676
DTYMK	Thymidylate kinase	-1.00717	-0.356183	1.36336
EEF1A1	Elongation factor 1-alpha 1	-1.12939	-0.172427	1.30182
EIF2A	Eukaryotic translation initiation factor 2A	-1.29949	0.166533	1.13296
EIF3G	Eukaryotic translation initiation factor 3 subunit G	-1.40887	0.810843	0.598023
EIF5	Eukaryotic translation initiation factor 5	-1.18289	-0.0798114	1.2627
EIF5B	Eukaryotic translation initiation factor 5B	-0.96254	-0.416024	1.37856
EIF6	Eukaryotic translation initiation factor 6	-1.00822	-0.354741	1.36296
ENSA	Alpha-endosulfine	-1.21777	-0.0138359	1.2316
EWSR1	RNA-binding protein EWS	-1.31025	0.194222	1.11603
FAM114A1	Protein NOXP20	-1.20932	-0.0302863	1.23961
FAU	40S ribosomal protein S30	-1.30469	0.17977	1.12492
FDPS	Farnesyl pyrophosphate synthase	-1.36042	0.34562	1.0148
FHL1	Four and a half LIM domains protein 1	-1.04671	-0.30024	1.34695
FLNB	Filamin-B	-1.26027	0.0744561	1.18582
G6PD	Glucose-6-phosphate 1-dehydrogenase	-1.40874	0.812021	0.596719
GAR1	H/ACA ribonucleoprotein complex subunit 1	-1.2042	-0.0400953	1.2443
GFPT1	Glutamine--fructose-6-phosphate aminotransferase [isomerizing] 1	-1.18225	-0.080966	1.26322
GIGYF2	GRB10-interacting GYF protein 2	-1.377	0.409375	0.967622
GLOD4	Glyoxalase domain-containing protein 4	-1.35633	0.331341	1.02498
GOLGB1	Golgin subfamily B member 1	-1.40946	0.805111	0.604345
GORASP2	Golgi reassembly-stacking protein 2	-1.40931	0.806551	0.602759
GSTO1	Glutathione S-transferase omega-1	-1.28247	0.125037	1.15743
GTF2I	General transcription factor II-I	-1.40487	0.561871	0.842997
H1FX	Histone H1x	-1.17508	-0.0939229	1.269
HIST1H2BM	Histone H2B type 1-M	-1.40708	0.826427	0.580649
HIST2H2BE	Histone H2B type 2-E	-1.38248	0.433242	0.949237
HIST2H3A	Histone H3.2	-1.41322	0.660596	0.752619
HM13	Minor histocompatibility antigen H13	-1.32766	0.241936	1.08572
HNRNPC	Heterogeneous nuclear ribonucleoproteins C1/C2	-0.971423	-0.404374	1.3758
HS1BP3	HCLS1-binding protein 3	-1.40622	0.573099	0.833124
HSP90AA1	Heat shock protein HSP 90-alpha	-1.22141	-0.00663837	1.22805
HSP90AB1	Heat shock protein HSP 90-beta	-0.918604	-0.471893	1.3905
HSP90B1	Endoplasmin	-1.41421	0.711025	0.703181
HSPA4	Heat shock 70 kDa protein 4	-1.41397	0.684064	0.729902
HSPA5	Endoplasmic reticulum chaperone BiP	-0.946816	-0.436347	1.38316
HSPA8	Heat shock cognate 71 kDa protein	-1.23501	0.0207952	1.21421
HSPH1	Heat shock protein 105 kDa	-0.899974	-0.494754	1.39473
IKBIP	Inhibitor of nuclear factor kappa-B kinase-interacting protein	-1.37093	0.384775	0.986154
ILF2	Interleukin enhancer-binding factor 2	-1.3206	0.222102	1.0985
IPO5	Importin-5	-1.41421	0.703471	0.710736
JPT1	Jupiter microtubule associated homolog 1	-1.40849	0.594154	0.814334
LAMC1	Laminin subunit gamma-1	-1.20859	-0.0317036	1.24029
LASP1	LIM and SH3 domain protein 1	-1.41184	0.776828	0.635014
LGALS3	Galectin-3	-1.21528	-0.0187191	1.234
LMAN2	Vesicular integral-membrane protein VIP36	-1.23006	0.0107049	1.21936
LPP	Lipoma-preferred partner	-1.41009	0.798492	0.611599
LPXN	Leupaxin	-1.27725	0.112814	1.16443
LRRC59	Leucine-rich repeat-containing protein 59	-1.06904	-0.267273	1.33631
MAGOHB	Protein mago nashi homolog 2	-1.3523	0.317727	1.03457
MAP1LC3B	Microtubule-associated proteins 1A/1B light chain 3B	-1.3956	0.499768	0.895836
MAP4	Microtubule-associated protein 4	-1.41369	0.740027	0.673668
MSH2	DNA mismatch repair protein Msh2	-1.18151	-0.0823109	1.26382
MYBBP1A	Myb-binding protein 1A	-1.34378	0.290207	1.05358
MYH9	Myosin-9	-1.40857	0.813556	0.595018
NAMPT	Nicotinamide phosphoribosyltransferase	-1.27548	0.108725	1.16676
NANS	Sialic acid synthase	-1.3796	0.420512	0.959093
NARS	Asparagine--tRNA ligase, cytoplasmic	-1.36646	0.367639	0.998818
NCEH1	Neutral cholesterol ester hydrolase 1	-1.26637	0.0879922	1.17838
NOL6	Nucleolar protein 6	-1.24643	0.0445913	1.20184
NPLOC4	Nuclear protein localization protein 4 homolog	-1.40999	0.610455	0.799539
NUDC	Nuclear migration protein nudC	-1.3569	0.333325	1.02358
NUDCD3	NudC domain-containing protein 3	-1.41254	0.646788	0.765757
NUMA1	Nuclear mitotic apparatus protein 1	-1.30837	0.189282	1.11908
OCIAD1	OCIA domain-containing protein 1	-1.38736	0.456149	0.931213
OGT	UDP-N-acetylglucosamine--peptide N-acetylglucosaminyltransferase 110 kDa subunit	-0.926902	-0.461557	1.38846
OTUB1	Ubiquitin thioesterase OTUB1	-1.4112	0.785478	0.625724
PA2G4	Proliferation-associated protein 2G4	-1.40955	0.605423	0.80413
PAICS	Multifunctional protein ADE2	-1.4142	0.711804	0.702399
PAPSS2	Bifunctional 3'-phosphoadenosine 5'-phosphosulfate synthase 2	-0.950841	-0.431181	1.38202
PCMT1	Protein-L-isoaspartate(D-aspartate) O-methyltransferase	-1.40903	0.809298	0.59973
PDAP1	28 kDa heat- and acid-stable phosphoprotein	-1.27926	0.117501	1.16176
PDCD6	Programmed cell death protein 6	-0.986254	-0.384642	1.3709
PEBP1	Phosphatidylethanolamine-binding protein 1	-1.41334	0.749611	0.663733
PEF1	Peflin	-1.39121	0.475582	0.915624
PFN2	Profilin-2	-1.31116	0.196627	1.11454
PGD	6-phosphogluconate dehydrogenase, decarboxylating	-0.918604	-0.471893	1.3905
PGLS	6-phosphogluconolactonase	-1.4117	0.77879	0.632914
PGM3	Phosphoacetylglucosamine mutase	-1.0915	-0.233008	1.32451
PLP2	Proteolipid protein 2	-1.27102	0.098502	1.17252
PPA1	Inorganic pyrophosphatase	-0.980857	-0.391864	1.37272
PPIB	Peptidyl-prolyl cis-trans isomerase B	-1.24556	0.0427412	1.20281
PPM1G	Protein phosphatase 1G	-1.41051	0.793858	0.61665
PPP5C	Serine/threonine-protein phosphatase 5	-1.28043	0.120242	1.16019
PRDX1	Peroxiredoxin-1	-1.13376	-0.165206	1.29896
PRKAR2A	cAMP-dependent protein kinase type II-alpha regulatory subunit	-1.41136	0.627961	0.783402
PSMC3	26S proteasome regulatory subunit 6A	-1.17589	-0.0924602	1.26835
PSMC5	26S proteasome regulatory subunit 8	-1.41266	0.649024	0.763641
PSMD6	26S proteasome non-ATPase regulatory subunit 6	-1.36693	0.369419	0.997511
PTMA	Prothymosin alpha	-1.19324	-0.0607411	1.25399
PTPN12	Tyrosine-protein phosphatase non-receptor type 12	-1.41333	0.663493	0.749842
PVR	Poliovirus receptor	-1.22681	0.00413373	1.22267
RAB23	Ras-related protein Rab-23	-1.41077	0.790759	0.620015
RAB31	Ras-related protein Rab-31	-1.32338	0.229842	1.09354
RAB6A	Ras-related protein Rab-6A	-1.40889	0.598315	0.810579
RBM8A	RNA-binding protein 8A	-1.22346	-0.00256667	1.22603
RBMX	RNA-binding motif protein, X chromosome	-1.28418	0.129106	1.15508
RECQL	ATP-dependent DNA helicase Q1	-1.30892	0.190719	1.1182
RHOA	Transforming protein RhoA	-1.41421	0.708511	0.705701
RPA1	Replication protein A 70 kDa DNA-binding subunit	-1.40926	0.807067	0.602191
RPA3	Replication protein A 14 kDa subunit	-1.06624	-0.271458	1.3377
RPL10	60S ribosomal protein L10	-1.40031	0.52881	0.871496
RPL10A	60S ribosomal protein L10a	-1.37505	0.401284	0.973763
RPL19	60S ribosomal protein L19	-1.17119	-0.100876	1.27206
RPL21	60S ribosomal protein L21	-1.40304	0.54788	0.855161
RPL23A	60S ribosomal protein L23a	-1.36784	0.372866	0.994976
RPL24	60S ribosomal protein L24	-1.1372	-0.15947	1.29667
RPL27A	60S ribosomal protein L27a	-0.948521	-0.434161	1.38268
RPL29	60S ribosomal protein L29	-1.01227	-0.349139	1.3614
RPL36AL	60S ribosomal protein L36a-like	-1.3017	0.172129	1.12957
RPL37A	60S ribosomal protein L37a	-1.41347	0.746543	0.666923
RPL4	60S ribosomal protein L4	-0.930581	-0.456943	1.38752
RPLP0	60S acidic ribosomal protein P0	-1.3954	0.498569	0.896827
RPN1	Dolichyl-diphosphooligosaccharide--protein glycosyltransferase subunit 1	-1.36186	0.350783	1.01108
RPS14	40S ribosomal protein S14	-1.3353	0.264262	1.07104
RRP15	RRP15-like protein	-1.38116	0.427328	0.95383
RTCB	tRNA-splicing ligase RtcB homolog	-1.32492	0.234159	1.09076
RTN4	Reticulon-4	-1.29804	0.162893	1.13515
SAMHD1	Deoxynucleoside triphosphate triphosphohydrolase SAMHD1	-1.03877	-0.311708	1.35048
SARS	Serine--tRNA ligase, cytoplasmic	-1.01585	-0.34415	1.36
SCAMP4	Secretory carrier-associated membrane protein 4	-1.38901	0.464301	0.924707
SCARB2	Lysosome membrane protein 2	-1.41012	0.798182	0.611938
SEC22B	Vesicle-trafficking protein SEC22b	-1.11206	-0.200604	1.31266
SEC61A1	Protein transport protein Sec61 subunit alpha isoform 1	-1.34081	0.280954	1.05986
SEC61G	Protein transport protein Sec61 subunit gamma	-1.29595	0.15768	1.13827
SERBP1	Plasminogen activator inhibitor 1 RNA-binding protein	-1.41224	0.641484	0.770758
SLC7A5	Large neutral amino acids transporter small subunit 1	-1.26833	0.0923967	1.17593
SND1	Staphylococcal nuclease domain-containing protein 1	-1.41401	0.686449	0.727565
SOD1	Superoxide dismutase [Cu-Zn]	-1.41409	0.690687	0.723401
SPARC	SPARC	-1.30906	0.191091	1.11797
SQLE	Squalene monooxygenase	-1.33739	0.270537	1.06686
SQSTM1	Sequestosome-1	-0.918673	-0.471807	1.39048
SSB	Lupus La protein	-1.41337	0.664451	0.748921
SSR1	Translocon-associated protein subunit alpha	-1.4141	0.722812	0.691284
SSR3	Translocon-associated protein subunit gamma	-1.15369	-0.131495	1.28519
STT3A	Dolichyl-diphosphooligosaccharide--protein glycosyltransferase subunit STT3A	-1.11211	-0.200515	1.31263
SUPT16H	FACT complex subunit SPT16	-1.40621	0.572997	0.833214
TBL2	Transducin beta-like protein 2	-1.32029	0.221252	1.09904
TMED9	Transmembrane emp24 domain-containing protein 9	-1.37532	0.402401	0.972918
TMX2	Thioredoxin-related transmembrane protein 2	-1.41281	0.760922	0.65189
TNC	Tenascin	-1.05403	-0.289538	1.34357
TNPO1	Transportin-1	-1.20886	-0.0311715	1.24003
TPD52L2	Tumor protein D54	-1.2615	0.0771618	1.18434
TPM3	Tropomyosin alpha-3 chain	-1.28452	0.129908	1.15461
TRAM1	Translocating chain-associated membrane protein 1	-1.41041	0.615447	0.794963
TSN	Translin	-1.40986	0.800937	0.608925
TWF2	Twinfilin-2	-1.25298	0.0585698	1.19441
TXN	Thioredoxin	-1.18065	-0.0838785	1.26453
UAP1	UDP-N-acetylhexosamine pyrophosphorylase	-1.04033	-0.309465	1.34979
UBA52	Ubiquitin-60S ribosomal protein L40	-0.939586	-0.445567	1.38515
UBE2V2	Ubiquitin-conjugating enzyme E2 variant 2	-1.35863	0.339336	1.0193
UFL1	E3 UFM1-protein ligase 1	-0.940974	-0.443803	1.38478
UFM1	Ubiquitin-fold modifier 1	-1.41102	0.623268	0.787753
UPF1	Regulator of nonsense transcripts 1	-1.41403	0.68755	0.726485
VAMP3	Vesicle-associated membrane protein 3	-1.34463	0.292859	1.05177
WDR12	Ribosome biogenesis protein WDR12	-1.1474	-0.14226	1.28966
YBX1	Nuclease-sensitive element-binding protein 1	-1.39334	0.487026	0.906315
YWHAB	14-3-3 protein beta/alpha	-1.41233	0.642937	0.769391
YWHAG	14-3-3 protein gamma	-1.40779	0.820536	0.587249
ZMPSTE24	CAAX prenyl protease 1 homolog	-1.30542	0.181631	1.12379

## Sheet: GeneOntology_Fkbp506_up
Table S1 (sheet 4): Proteomic analysis of Hs578T cancer cells. Gene ontology (GO) for proteins upregulated in Fkbp506 treated cells (see sheet 3 for full list) is shown.
GO Term	Description	P-value	FDR q-value
GO:0016053	organic acid biosynthetic process	4.85e-07	0.0017
GO:0046394	carboxylic acid biosynthetic process	4.85e-07	0.000848
GO:0009108	coenzyme biosynthetic process	1.51e-05	0.0177
GO:0072330	monocarboxylic acid biosynthetic process	3.24e-05	0.0284
GO:0051188	cofactor biosynthetic process	4.24e-05	0.0297
GO:0032787	monocarboxylic acid metabolic process	4.58e-05	0.0267
GO:0044283	small molecule biosynthetic process	0.000121	0.0606
GO:0006164	purine nucleotide biosynthetic process	0.000177	0.0773
GO:0072522	purine-containing compound biosynthetic process	0.000177	0.0687
GO:0009152	purine ribonucleotide biosynthetic process	0.000177	0.0619
GO:0006633	fatty acid biosynthetic process	0.000258	0.0822
GO:1901568	fatty acid derivative metabolic process	0.000258	0.0754
GO:0035337	fatty-acyl-CoA metabolic process	0.000258	0.0696
GO:0035336	long-chain fatty-acyl-CoA metabolic process	0.000258	0.0646
GO:0009260	ribonucleotide biosynthetic process	0.000366	0.0854
GO:0019752	carboxylic acid metabolic process	0.000375	0.0821
GO:0006732	coenzyme metabolic process	0.000466	0.096
GO:0043436	oxoacid metabolic process	0.000497	0.0966
GO:0006082	organic acid metabolic process	0.000497	0.0915
GO:1901137	carbohydrate derivative biosynthetic process	0.000664	0.116
GO:0090407	organophosphate biosynthetic process	0.000664	0.111
GO:0001775	cell activation	0.000674	0.107
GO:0045321	leukocyte activation	0.000674	0.103
GO:0046390	ribose phosphate biosynthetic process	0.0007	0.102

## Sheet: zscore_Fkbp506_down
Table S1 (sheet 5): Proteomic analysis of Hs578T cancer cells. Values for control 3h or 6h samples were z-score normalized, and the group of proteins showing downregulation in 3h and 6h samples are shown. The color codes shows upregulated proteins in red, unchanged proteins in yellow, and downregulated proteins in green.
Gene name	Protein name	Control	Fkbp506_3h	Fkbp506_12h
ACAD9	Acyl-CoA dehydrogenase family member 9, mitochondrial	1.22429	0.000916533	-1.2252
ADSL	Adenylosuccinate lyase	1.39929	-0.522216	-0.877079
AK1	Adenylate kinase isoenzyme 1	1.39791	-0.513541	-0.884372
AK6	Adenylate kinase isoenzyme 6	1.34633	-0.298273	-1.04806
ALDH7A1	Alpha-aminoadipic semialdehyde dehydrogenase	1.26212	-0.0785367	-1.18359
ANP32B	Acidic leucine-rich nuclear phosphoprotein 32 family member B	1.34096	-0.281412	-1.05955
ANXA11	Annexin A11	1.37388	-0.396508	-0.977368
ANXA5	Annexin A5	0.906392	0.486931	-1.39332
AP2A2	AP-2 complex subunit alpha-2	1.22057	0.00830169	-1.22887
AP2M1	AP-2 complex subunit mu	1.07677	0.255605	-1.33238
AP2S1	AP-2 complex subunit sigma	1.20926	0.0304063	-1.23966
AP3D1	AP-3 complex subunit delta-1	1.30899	-0.190917	-1.11807
APOBEC3C	DNA dC->dU-editing enzyme APOBEC-3C	0.992259	0.376548	-1.36881
ARF6	ADP-ribosylation factor 6	0.97076	0.405248	-1.37601
ARFGEF1	Brefeldin A-inhibited guanine nucleotide-exchange protein 1	1.23068	-0.0119642	-1.21872
ARHGDIA	Rho GDP-dissociation inhibitor 1	1.39549	-0.499123	-0.896369
ATAD3A	ATPase family AAA domain-containing protein 3A	1.35853	-0.33896	-1.01957
ATP1A1	Sodium/potassium-transporting ATPase subunit alpha-1	1.39865	-0.518097	-0.880549
ATP5MF	ATP synthase subunit f, mitochondrial	1.2981	-0.163033	-1.13506
ATP5PB	ATP synthase F(0) complex subunit B1, mitochondrial	1.00107	0.364564	-1.36563
AUP1	Ancient ubiquitous protein 1	0.878234	0.520846	-1.39908
BLVRB	Flavin reductase (NADPH)	1.35505	-0.326977	-1.02807
BZW1	Basic leucine zipper and W2 domain-containing protein 1	1.30998	-0.193511	-1.11647
C1orf174	UPF0688 protein C1orf174	1.11716	0.192389	-1.30955
CAP1	Adenylyl cyclase-associated protein 1	1.38226	-0.432256	-0.950005
CCT2	T-complex protein 1 subunit beta	1.38302	-0.435683	-0.947335
CD276	CD276 antigen	1.35971	-0.343119	-1.01659
CDC73	Parafibromin	1.06607	0.271712	-1.33778
CDK1	Cyclin-dependent kinase 1	1.2328	-0.0162806	-1.21652
CHCHD3	MICOS complex subunit MIC19	1.0392	0.311095	-1.35029
CHD4	Chromodomain-helicase-DNA-binding protein 4	1.23415	-0.0190406	-1.21511
CKAP5	Cytoskeleton-associated protein 5	1.23059	-0.011767	-1.21882
CNN2	Calponin-2	0.850916	0.552784	-1.4037
COA3	Cytochrome c oxidase assembly factor 3 homolog, mitochondrial	1.33561	-0.265164	-1.07044
COLGALT1	Procollagen galactosyltransferase 1	1.39178	-0.478612	-0.913169
COPG2	Coatomer subunit gamma-2	1.02682	0.328743	-1.35557
CORO1C	Coronin-1C	1.16852	0.10561	-1.27413
CPNE3	Copine-3	0.970415	0.405703	-1.37612
CS	Citrate synthase, mitochondrial	1.32834	-0.24389	-1.08445
CTNNB1	Catenin beta-1	1.1525	0.133545	-1.28604
CTNND1	Catenin delta-1	1.38281	-0.434732	-0.948077
CTSA	Lysosomal protective protein	1.29532	-0.156122	-1.1392
DAB2	Disabled homolog 2	1.36902	-0.377362	-0.991657
DCTN2	Dynactin subunit 2	0.925519	0.463286	-1.38881
DDB1	DNA damage-binding protein 1	0.931977	0.455186	-1.38716
DDX1	ATP-dependent RNA helicase DDX1	1.0374	0.31368	-1.35108
DDX39A	ATP-dependent RNA helicase DDX39A	1.09196	0.2323	-1.32426
DDX5	Probable ATP-dependent RNA helicase DDX5	1.00817	0.354813	-1.36298
DECR1	2,4-dienoyl-CoA reductase, mitochondrial	1.21884	0.0117334	-1.23057
DFFA	DNA fragmentation factor subunit alpha	0.920408	0.469655	-1.39006
DHCR24	Delta(24)-sterol reductase	1.1905	0.0658252	-1.25633
DHCR7	7-dehydrocholesterol reductase	1.26857	-0.092957	-1.17562
DHX9	ATP-dependent RNA helicase A	1.28191	-0.123722	-1.15819
DLG1	Disks large homolog 1	1.11704	0.192588	-1.30963
DNASE2	Deoxyribonuclease-2-alpha	1.33952	-0.276994	-1.06253
DSTN	Destrin	1.34764	-0.302481	-1.04516
DYNC1LI2	Cytoplasmic dynein 1 light intermediate chain 2	1.1542	0.13062	-1.28482
DYNLRB1	Dynein light chain roadblock-type 1	1.08738	0.239384	-1.32676
EEF1B2	Elongation factor 1-beta	1.26923	-0.0944486	-1.17479
EHD1	EH domain-containing protein 1	1.18872	0.0691133	-1.25784
EHD2	EH domain-containing protein 2	1.26536	-0.0857279	-1.17963
EIF1AX	Eukaryotic translation initiation factor 1A, X-chromosomal	0.951367	0.430503	-1.38187
EIF2S3	Eukaryotic translation initiation factor 2 subunit 3	1.03271	0.320385	-1.35309
EIF3I	Eukaryotic translation initiation factor 3 subunit I	1.36611	-0.366341	-0.999769
EIF3J	Eukaryotic translation initiation factor 3 subunit J	1.38106	-0.426892	-0.954168
EIF4G1	Eukaryotic translation initiation factor 4 gamma 1	1.15739	0.125103	-1.2825
ENDOD1	Endonuclease domain-containing 1 protein	1.35496	-0.326693	-1.02827
ENO1	Alpha-enolase	1.40602	-0.571329	-0.834687
ERP44	Endoplasmic reticulum resident protein 44	1.12288	0.183108	-1.30599
ETF1	Eukaryotic peptide chain release factor subunit 1	1.38566	-0.447963	-0.937697
ETHE1	Persulfide dioxygenase ETHE1, mitochondrial	1.30156	-0.171759	-1.1298
EXOSC4	Exosome complex component RRP41	1.40437	-0.557963	-0.846411
FAM120A	Constitutive coactivator of PPAR-gamma-like protein 1	1.35539	-0.328132	-1.02726
FAM3C	Protein FAM3C	1.22377	0.00194943	-1.22572
FH	Fumarate hydratase, mitochondrial	1.25613	-0.0653983	-1.19074
FIS1	Mitochondrial fission 1 protein	1.37895	-0.417676	-0.961273
FKBP10	Peptidyl-prolyl cis-trans isomerase FKBP10	1.10892	0.205626	-1.31454
FNTB	Protein farnesyltransferase subunit beta	0.874703	0.525026	-1.39973
FSTL1	Follistatin-related protein 1	1.09917	0.221052	-1.32022
GANAB	Neutral alpha-glucosidase AB	1.32132	-0.22409	-1.09723
GID8	Glucose-induced degradation protein 8 homolog	1.32337	-0.229794	-1.09357
GLRX3	Glutaredoxin-3	1.36823	-0.374349	-0.993883
GMPS	GMP synthase [glutamine-hydrolyzing]	1.37174	-0.387961	-0.983778
GNA11	Guanine nucleotide-binding protein subunit alpha-11	1.2837	-0.127959	-1.15574
GNG12	Guanine nucleotide-binding protein G(I)/G(S)/G(O) subunit gamma-12	1.16194	0.117182	-1.27912
GRSF1	G-rich sequence factor 1	1.27323	-0.103542	-1.16969
GSN	Gelsolin	1.39619	-0.503202	-0.892991
GYG1	Glycogenin-1	1.30735	-0.186627	-1.12072
HADH	Hydroxyacyl-coenzyme A dehydrogenase, mitochondrial	1.35773	-0.336205	-1.02153
HAT1	Histone acetyltransferase type B catalytic subunit	0.879401	0.519461	-1.39886
HIKESHI	Protein Hikeshi	1.36727	-0.370712	-0.996561
HK1	Hexokinase-1	1.37212	-0.389455	-0.982661
HNRNPA0	Heterogeneous nuclear ribonucleoprotein A0	1.05899	0.282231	-1.34122
HNRNPK	Heterogeneous nuclear ribonucleoprotein K	0.990836	0.378472	-1.36931
HSBP1	Heat shock factor-binding protein 1	1.0974	0.223822	-1.32122
IFITM3	Interferon-induced transmembrane protein 3	1.36416	-0.359125	-1.00504
IPO9	Importin-9	1.01434	0.346253	-1.3606
ITGAV	Integrin alpha-V	1.11965	0.188369	-1.30802
ITGB5	Integrin beta-5	0.981705	0.390732	-1.37244
KHDRBS1	KH domain-containing, RNA-binding, signal transduction-associated protein 1	0.989946	0.379673	-1.36962
KIAA2012	Uncharacterized protein KIAA2012	1.35804	-0.33728	-1.02076
KPNB1	Importin subunit beta-1	1.01967	0.33881	-1.35848
KRT18	Keratin, type I cytoskeletal 18	1.33138	-0.25268	-1.0787
LAMB1	Laminin subunit beta-1	1.07482	0.258562	-1.33338
LAMP2	Lysosome-associated membrane glycoprotein 2	1.1294	0.17241	-1.30181
LARP1	La-related protein 1	1.29896	-0.165188	-1.13377
LDHB	L-lactate dehydrogenase B chain	1.40102	-0.533595	-0.867423
LRPPRC	Leucine-rich PPR motif-containing protein, mitochondrial	1.4	-0.526805	-0.873197
MALT1	Mucosa-associated lymphoid tissue lymphoma translocation protein 1	1.06844	0.268174	-1.33661
MAP1A	Microtubule-associated protein 1A	1.2957	-0.157062	-1.13864
MAP7D1	MAP7 domain-containing protein 1	1.15846	0.12325	-1.28171
MDH2	Malate dehydrogenase, mitochondrial	0.905285	0.488285	-1.39357
MGLL	Monoglyceride lipase	1.23061	-0.011814	-1.2188
MMP14	Matrix metalloproteinase-14	1.29701	-0.160314	-1.13669
MT-ATP6	ATP synthase subunit a	1.07173	0.263222	-1.33495
MUT	Methylmalonyl-CoA mutase, mitochondrial	1.02111	0.336798	-1.35791
MYOF	Myoferlin	1.2846	-0.130093	-1.15451
NAA15	N-alpha-acetyltransferase 15, NatA auxiliary subunit	1.34583	-0.296691	-1.04914
NAP1L1	Nucleosome assembly protein 1-like 1	1.23751	-0.0259406	-1.21157
NDUFA4	Cytochrome c oxidase subunit NDUFA4	1.06155	0.278443	-1.33999
NEXN	Nexilin	1.07536	0.257744	-1.3331
NOP58	Nucleolar protein 58	1.40098	-0.533303	-0.867672
NPC1	NPC intracellular cholesterol transporter 1	1.21402	0.0211775	-1.2352
NSF	Vesicle-fusing ATPase	0.943491	0.440596	-1.38409
NT5E	5'-nucleotidase	0.937983	0.4476	-1.38558
OAT	Ornithine aminotransferase, mitochondrial	1.05874	0.28261	-1.34135
OSTF1	Osteoclast-stimulating factor 1	1.28295	-0.126185	-1.15677
P4HA1	Prolyl 4-hydroxylase subunit alpha-1	0.950768	0.431275	-1.38204
PCBP2	Poly(rC)-binding protein 2	1.1654	0.111112	-1.27651
PCNA	Proliferating cell nuclear antigen	1.02811	0.326923	-1.35503
PDHA1	Pyruvate dehydrogenase E1 component subunit alpha, somatic form, mitochondrial	1.38036	-0.423787	-0.956569
PDHB	Pyruvate dehydrogenase E1 component subunit beta, mitochondrial	1.2136	0.0219863	-1.23559
PDLIM5	PDZ and LIM domain protein 5	0.893168	0.502989	-1.39616
PDLIM7	PDZ and LIM domain protein 7	0.838835	0.566618	-1.40545
PGM1	Phosphoglucomutase-1	0.841539	0.563537	-1.40508
PGM2	Phosphoglucomutase-2	0.951714	0.430057	-1.38177
PIGU	Phosphatidylinositol glycan anchor biosynthesis class U protein	0.978467	0.395047	-1.37351
PLOD2	Procollagen-lysine,2-oxoglutarate 5-dioxygenase 2	1.3812	-0.427505	-0.953693
PLOD3	Procollagen-lysine,2-oxoglutarate 5-dioxygenase 3	1.23062	-0.0118416	-1.21878
POLR2C	DNA-directed RNA polymerase II subunit RPB3	1.01105	0.350825	-1.36187
PPIC	Peptidyl-prolyl cis-trans isomerase C	1.39421	-0.491816	-0.90239
PPIE	Peptidyl-prolyl cis-trans isomerase E	1.34566	-0.29614	-1.04952
PRAF2	PRA1 family protein 2	1.16665	0.108907	-1.27556
PRDX3	Thioredoxin-dependent peroxide reductase, mitochondrial	1.04326	0.30524	-1.3485
PRKCSH	Glucosidase 2 subunit beta	1.06151	0.278496	-1.34001
PRKDC	DNA-dependent protein kinase catalytic subunit	0.979305	0.393932	-1.37324
PSMA2	Proteasome subunit alpha type-2	1.39754	-0.511256	-0.886284
PSMA4	Proteasome subunit alpha type-4	1.09294	0.230772	-1.32371
PSMA5	Proteasome subunit alpha type-5	1.14033	0.154221	-1.29455
PSMA7	Proteasome subunit alpha type-7	0.970654	0.405387	-1.37604
PSMB1	Proteasome subunit beta type-1	1.21922	0.0109742	-1.2302
PSMD14	26S proteasome non-ATPase regulatory subunit 14	1.17983	0.085372	-1.2652
PSMD4	26S proteasome non-ATPase regulatory subunit 4	1.12025	0.187393	-1.30764
PTGR1	Prostaglandin reductase 1	1.36904	-0.377449	-0.991593
PYCR1	Pyrroline-5-carboxylate reductase 1, mitochondrial	0.928179	0.459958	-1.38814
RAB21	Ras-related protein Rab-21	1.30893	-0.190743	-1.11818
RAB5B	Ras-related protein Rab-5B	1.31235	-0.199784	-1.11257
RAD23A	UV excision repair protein RAD23 homolog A	1.01544	0.344725	-1.36016
RAN	GTP-binding nuclear protein Ran	1.19713	0.0534757	-1.25061
RDH11	Retinol dehydrogenase 11	0.963668	0.414552	-1.37822
RFC2	Replication factor C subunit 2	1.37258	-0.391311	-0.981272
RIOX2	Ribosomal oxygenase 2	1.09697	0.224488	-1.32146
RNH1	Ribonuclease inhibitor	1.08321	0.245785	-1.329
RPL15	60S ribosomal protein L15	1.33958	-0.277179	-1.0624
RPL28	60S ribosomal protein L28	1.39627	-0.50363	-0.892636
RPL6	60S ribosomal protein L6	0.979188	0.394088	-1.37328
RPS17	40S ribosomal protein S17	1.35044	-0.311572	-1.03887
RPS2	40S ribosomal protein S2	1.2647	-0.0842557	-1.18044
RRM2	Ribonucleoside-diphosphate reductase subunit M2	0.98791	0.382416	-1.37033
RTRAF	RNA transcription, translation and transport factor protein	1.15737	0.125138	-1.28251
S100A11	Protein S100-A11	0.90567	0.487815	-1.39348
SCD	Acyl-CoA desaturase	1.2368	-0.0244868	-1.21232
SCPEP1	Retinoid-inducible serine carboxypeptidase	1.28284	-0.125929	-1.15692
SDHB	Succinate dehydrogenase [ubiquinone] iron-sulfur subunit, mitochondrial	1.36485	-0.361662	-1.00319
SEC31A	Protein transport protein Sec31A	1.16167	0.117666	-1.27933
SF3A1	Splicing factor 3A subunit 1	1.28689	-0.135574	-1.15132
SF3B1	Splicing factor 3B subunit 1	1.38217	-0.43186	-0.950313
SF3B3	Splicing factor 3B subunit 3	1.32038	-0.221509	-1.09887
SFN	14-3-3 protein sigma	1.10767	0.207605	-1.31528
SFXN1	Sideroflexin-1	0.89518	0.50056	-1.39574
SKP1	S-phase kinase-associated protein 1	0.893751	0.502285	-1.39604
SLC25A1	Tricarboxylate transport protein, mitochondrial	1.01802	0.341126	-1.35914
SLC25A13	Calcium-binding mitochondrial carrier protein Aralar2	1.25549	-0.0639908	-1.1915
SLC25A3	Phosphate carrier protein, mitochondrial	0.928348	0.459745	-1.38809
SMC1A	Structural maintenance of chromosomes protein 1A	1.17578	0.0926672	-1.26845
SNRNP200	U5 small nuclear ribonucleoprotein 200 kDa helicase	0.992444	0.376298	-1.36874
SNRPB	Small nuclear ribonucleoprotein-associated proteins B and B'	0.905035	0.48859	-1.39363
SNRPF	Small nuclear ribonucleoprotein F	1.39591	-0.501551	-0.89436
SRRT	Serrate RNA effector molecule homolog	1.24428	-0.0400533	-1.20423
SRSF9	Serine/arginine-rich splicing factor 9	1.34508	-0.294308	-1.05078
ST13	Hsc70-interacting protein	0.847995	0.556144	-1.40414
STMN1	Stathmin	1.39723	-0.509354	-0.887872
SUMF2	Inactive C-alpha-formylglycine-generating enzyme 2	0.963935	0.414204	-1.37814
SUMO4	Small ubiquitin-related modifier 4	1.12109	0.186026	-1.30712
SUN2	SUN domain-containing protein 2	1.0968	0.224755	-1.32156
SURF4	Surfeit locus protein 4	1.14492	0.146472	-1.29139
SYPL1	Synaptophysin-like protein 1	1.36564	-0.364596	-1.00105
TAGLN2	Transgelin-2	1.14819	0.140922	-1.28911
TARDBP	TAR DNA-binding protein 43	0.977791	0.395946	-1.37374
TGFB1I1	Transforming growth factor beta-1-induced transcript 1 protein	1.33218	-0.255036	-1.07715
TKT	Transketolase	1.24922	-0.0505034	-1.19871
TMED2	Transmembrane emp24 domain-containing protein 2	1.38039	-0.423941	-0.956449
TMEM33	Transmembrane protein 33	1.10739	0.208061	-1.31545
TNPO3	Transportin-3	0.978896	0.394476	-1.37337
TOP2B	DNA topoisomerase 2-beta	1.20782	0.0331722	-1.24099
TPM1	Tropomyosin alpha-1 chain	1.31951	-0.219095	-1.10041
TPR	Nucleoprotein TPR	1.19788	0.0520648	-1.24995
TTYH3	Protein tweety homolog 3	1.35708	-0.333925	-1.02315
TXLNA	Alpha-taxilin	1.10775	0.207489	-1.31524
UBA2	SUMO-activating enzyme subunit 2	1.09297	0.230736	-1.3237
UBAP2L	Ubiquitin-associated protein 2-like	1.0344	0.317969	-1.35237
UBE2D3	Ubiquitin-conjugating enzyme E2 D3	1.39254	-0.482674	-0.909867
UBE2K	Ubiquitin-conjugating enzyme E2 K	1.1607	0.119348	-1.28005
UBR4	E3 ubiquitin-protein ligase UBR4	1.03509	0.316985	-1.35208
UBXN4	UBX domain-containing protein 4	1.04528	0.302312	-1.34759
UGP2	UTP--glucose-1-phosphate uridylyltransferase	0.891714	0.50474	-1.39645
UTRN	Utrophin	1.14382	0.148336	-1.29216
VPS29	Vacuolar protein sorting-associated protein 29	1.15588	0.12772	-1.2836
WDR1	WD repeat-containing protein 1	1.28176	-0.123378	-1.15839
XPO1	Exportin-1	1.29294	-0.150265	-1.14268

## Sheet: GeneOntology_Fkbp506_down
Table S1 (sheet 6): Proteomic analysis of Hs578T cancer cells. Gene ontology (GO) for proteins downregulated in Fkbp506 treated cells (see sheet 5 for full list) is shown.
GO Term	Description	P-value	FDR q-value
GO:0046033	AMP metabolic process	1.79e-05	0.0627
GO:0048013	ephrin receptor signaling pathway	0.000102	0.18
GO:0043112	receptor metabolic process	0.000102	0.12
GO:0032799	low-density lipoprotein receptor particle metabolic process	0.000102	0.0899
GO:0032801	receptor catabolic process	0.000102	0.0719
GO:0032802	low-density lipoprotein particle receptor catabolic process	0.000102	0.0599
GO:0072583	clathrin-dependent endocytosis	0.000102	0.0514
GO:0050690	regulation of defense response to virus by virus	0.000102	0.0449
GO:0006172	ADP biosynthetic process	0.000263	0.103
GO:0046940	nucleoside monophosphate phosphorylation	0.000263	0.0924
GO:0009188	ribonucleoside diphosphate biosynthetic process	0.000263	0.084
GO:0009180	purine ribonucleoside diphosphate biosynthetic process	0.000263	0.077
GO:0009136	purine nucleoside diphosphate biosynthetic process	0.000263	0.0711
GO:0009133	nucleoside diphosphate biosynthetic process	0.000263	0.066
GO:0051241	negative regulation of multicellular organismal process	0.000424	0.0992
GO:0009124	nucleoside monophosphate biosynthetic process	0.000619	0.136
GO:0009127	purine nucleoside monophosphate biosynthetic process	0.000619	0.128
GO:0009168	purine ribonucleoside monophosphate biosynthetic process	0.000619	0.121
GO:0009156	ribonucleoside monophosphate biosynthetic process	0.000619	0.114
GO:0044257	cellular protein catabolic process	0.00087	0.153
